# Supplementary material for: Integrated pan‐cancer of AURKA expression and drug sensitivity analysis reveals increased expression of AURKA is responsible for drug resistance
Source: Cancer Med. 2021 Aug 1;10(18):6428–41. doi: 10.1002/cam4.4161 (PMC8446408; doi:10.1002/cam4.4161)
Supplement: Supplementary file 2 — Table S1 [file CAM4-10-6428-s002.xlsx]

## Sheet: JQ1
P.Value	logFC	Gene.symbol
0.000307	1.71446	ZSWIM6
0.000307	1.65643	CNNM4
0.000307	-1.61495	HNF1A
0.000307	1.80209	KRCC1
0.000307	-1.92234	AREG
0.000307	-1.83713	MAB21L3
0.000307	1.52807	TXNIP
0.000365	1.35437	DHRS2
0.000365	1.48956	HEXIM1
0.000365	-1.35721	C3orf33
0.000365	-1.43297	HCAR1
0.000365	1.47426	CSRNP2
0.000406	-1.63005	LINC01123///LINC01106
0.000406	-1.52484	TNS4
0.000448	1.5499	ADARB1
0.000448	1.57516	HIST1H2BK
0.000448	1.86945	ARRDC4
0.000448	-1.33531	SLC16A6
0.000448	-1.13382	ZBTB38
0.000448	-1.3046	GCNT3
0.000448	3.13046	HIST2H4B///HIST2H4A
0.000448	-1.22741	AURKA
0.000448	1.51944	WDR47
0.000448	1.31693	SERPINB9
0.000448	-1.23251	IRS1
0.000472	2.06326	SLFN5
0.000499	1.48111	MYBL1
0.000527	-1.44251	GPAM
0.000527	-1.68575	PALMD
0.000541	1.11648	SESN3
0.000603	-1.15151	DHRS3
0.000603	-1.16363	DUSP16
0.000603	1.25067	BTG1
0.000603	1.06386	GTF2B
0.000603	1.02805	FBXO33
0.000603	-1.89095	ART4
0.000603	1.4769	RSRP1
0.000603	-1.046	ADAT2
0.000603	-1.08134	ARSI
0.000603	-1.08302	KLHL14
0.000606	1.15425	VAMP1
0.000606	-1.25952	ZNF114
0.000606	-1.0949	ARID5B
0.000606	-1.32021	KANK1
0.000636	-1.21044	NAV2
0.000637	-1.13615	EPO
0.000673	-1.12739	KCNJ10
0.000673	-1.25211	LIF
0.0007	1.3738	MYLIP
0.000731	-1.18953	CCR6
0.000731	1.04773	ZNF10
0.000731	-1.01245	TRMT61B
0.000731	1.10986	STXBP1
0.000747	1.06278	KLHL28
0.000747	1.12733	TOR1AIP2
0.000766	1.05945	HSPA1B///HSPA1A
0.000766	1.00732	MXD1
0.000766	-1.29221	RPL7L1
0.000766	1.29086	TUFT1
0.000766	-1.17476	GRAP
0.000766	-1.14272	CACNB4
0.000766	1.0646	STK17B
0.000769	1.05383	FAM53C
0.000769	-1.18509	ZNF385B
0.000795	1.02376	MKNK2
0.000795	-1.01121	DSC2
0.00085	-1.07756	ZHX2
0.000861	1.49593	HIST2H2BE
0.000861	1.04583	ZNF280A
0.000864	-1.13091	MYO10
0.000864	-1.03328	TNFSF10
0.000879	-1.04467	C8orf4
0.000881	1.06753	TRIM4
0.000881	1.06368	KLHL15
0.000881	1.02213	ZNF280C
0.000899	-1.84442	NR1H4
0.000899	1.10846	CHCHD7
0.000899	1.11207	ZNF654
0.000914	1.0918	PNPLA8
0.001004	1.33319	MIR15A
0.001006	-1.09763	DGKK
0.001006	-1.22217	CYP1A1
0.001006	1.00161	PCMTD1
0.001006	1.18387	C9orf85
0.001006	-1.0135	BAAT
0.001106	-1.03577	TOMM40L
0.001125	1.01247	BRD2
0.001213	-1.11609	USP2
0.001228	-1.04651	PXDC1
0.001249	1.07458	ASB16-AS1
0.001249	-1.01306	DTX3L
0.001409	1.28141	KANSL1L
0.001657	1.02645	FAM220A
0.001702	1.00068	USP53
0.001712	-1.12071	DCLRE1A
0.001782	1.02462	NAT1
0.001926	-1.31594	ATF7IP
0.002223	-1.01525	L3MBTL3
0.002261	-1.10957	PROX1
0.002309	1.21362	ZNF701
0.002309	-1.09697	SPG20
0.002309	1.02156	ZNF43
0.002462	-1.89533	EREG
0.002527	1.31589	HIST1H2BD
0.002537	1.03406	DNAJC6
0.002653	1.13375	ALS2CR12
0.003405	1.26573	C6orf203
0.004042	1.07849	ZNF117
0.004337	1.19205	ZNF737///ZNF737
0.004405	-1.03967	SLC17A2
0.004721	1.13045	HIST1H2AM
0.004768	-1.07547	FRMD3
0.006461	-1.43322	LINC00652
0.006702	-1.36948	VPS52
0.007318	-1.0545	RCHY1
0.007373	1.12689	ZRSR1///SRP19
0.00837	1.41087	NPIPB9///NPIPB5///NPIPB6///PDXDC2P///NPIPB3
0.008626	1.13477
0.012825	1.10788	ZNF441
0.015449	-1.35772	SCFV///IGLJ3///IGHV3-23///IGHV4-31///IGHM///IGHG2///IGHG1///IGHA1///SCFV///C14orf99///IGK///IGKV3-20///IGHV3-23///IGHV3-30///IGHV3-48///IGHV3-75///IGHV3-69-1///IGHV3OR16-7
0.015912	1.01297
0.020461	1.76455	RABL2A///RABL2B

## Sheet: Actinomycin D
P.Value	logFC	Gene.symbol
2.25e-08	-5.99148	DDIT4
3.64e-08	-5.23734	NEDD9
3.82e-08	-4.39411	ZFP36L2
3.82e-08	-4.87528	BTG1
3.82e-08	-3.91863	CEBPB
3.82e-08	-4.21349	ZNF217
3.82e-08	-4.28271	MYC
3.82e-08	-4.78264	KLF10
3.82e-08	-4.85764	PLK2
3.82e-08	-4.42493	TRIB1
3.82e-08	-4.3391	BAMBI
3.82e-08	-5.02651	GDF15
3.82e-08	-4.96628	ID1
3.82e-08	-4.86826	BHLHE40
4.4e-08	-3.86811	ERRFI1
5e-08	-3.60663	IRS2
5.44e-08	-3.45411	TIPARP
5.78e-08	-3.21414	PNRC2
5.78e-08	-3.62459	DUSP6
5.78e-08	-4.66392	IER3
6.64e-08	-3.42628	TRIB3
6.84e-08	-3.7932	IRF2BP2
6.84e-08	-3.21981	SOCS6
6.84e-08	-3.80764	PDK4
7.36e-08	-4.35302	IRF2BPL
7.62e-08	-2.9987	MIR21///VMP1
8.01e-08	-2.93373	DUSP4
9.41e-08	-3.17519	IER2
1.03e-07	-2.81615	DNAJB1
1.1e-07	-2.93485	PHLDA1
1.1e-07	-3.63696	RPS24
1.12e-07	-4.81192	RGS2
1.12e-07	-3.03041	HILPDA
1.12e-07	-2.74731	TRMT10C
1.12e-07	-2.98627	RIOK2
1.15e-07	-2.94517	NFE2L2
1.15e-07	-6.23737	DUSP1
1.15e-07	-2.95195	KAT6A
1.15e-07	-2.85174	NUFIP2
1.15e-07	-4.77902	PDE4B
1.2e-07	-4.05785	TOX3
1.21e-07	-3.25121	HHEX
1.21e-07	-3.88827	TOB1
1.26e-07	-3.12046	ZNF622
1.27e-07	-2.59861	SNORD10///SNORA48///SNORA67///EIF4A1
1.38e-07	-3.23349	ETV3
1.4e-07	-4.86191
1.44e-07	-3.53965	SIK1
1.54e-07	-2.78739	PARD6B
1.54e-07	-3.24896	TSC22D1
1.55e-07	-2.87046	FAM46A
1.58e-07	-2.68247	ARF6
1.58e-07	-4.31104	SNORD77///SNORD76///SNORD74///GAS5///SNORD44///SNORD47///SNORD80///SNORD79///SNORD81
1.6e-07	-2.57753	TCF7L2
1.6e-07	-3.3197	ELF3
1.6e-07	-4.42847	RND3
1.6e-07	-2.8692	ZNF627
1.61e-07	-3.33536	PUM1
1.61e-07	-2.58082	DIEXF
1.77e-07	-2.9925	NFIL3
1.83e-07	-2.92155	ELF1
1.84e-07	-3.8177	IER5
1.88e-07	-2.37429	PPP1R3B
1.89e-07	-3.58182	XBP1
1.89e-07	-3.02798	UBC
1.91e-07	-2.8311	FBXO30
1.94e-07	-2.59462	SLC38A2
1.99e-07	-3.22949	KLHL11
1.99e-07	-2.97055	KLHL9
1.99e-07	-3.18203	HNRNPDL
2.18e-07	-3.81337	ARRDC3
2.33e-07	-2.51746	BDNF
2.33e-07	-2.65994	KLHL15
2.36e-07	-2.77402	FASTKD5
2.37e-07	-2.77608	DNAAF2
2.39e-07	-4.04606	NRIP1
2.39e-07	-3.02379	C16orf72
2.4e-07	-2.85362	FOXQ1
2.51e-07	-2.65478	MYLIP
2.59e-07	-2.33667	TRIM24
2.66e-07	-2.65574	ZMIZ1
2.68e-07	-2.38911	IRS1
2.81e-07	-2.43419	ZIC2
2.81e-07	-2.91245	PCBP2
2.81e-07	-3.60174	TXNIP
2.81e-07	-2.89561	PFKFB3
3.07e-07	-2.64162	C3orf38
3.18e-07	-2.71332	FEM1B
3.19e-07	-2.51649	FBXL14
3.25e-07	-2.19223	LCMT2
3.26e-07	-2.31939	HNRNPA1
3.27e-07	-2.48833	UTP3
3.27e-07	-2.40666	RNF19A
3.29e-07	-3.37215	KLF5
3.31e-07	-3.33145	PPM1D
3.58e-07	-2.62516	E2F6
3.63e-07	-2.60874	FILIP1
3.66e-07	-2.45598	PHF23
3.66e-07	-2.58693	ALX1
3.67e-07	-2.43011	SERTAD3
3.67e-07	-2.22872	DEDD2
3.83e-07	-3.0454	RHOB
3.83e-07	-2.56792	SPRY2
3.83e-07	-3.01011	KDM5B
3.83e-07	-2.50957	PALB2
3.98e-07	-3.46555	ADNP
4.01e-07	-2.81633	MIR1248///SNORA81///SNORA4///SNORD2///SNORA63///EIF4A2
4.07e-07	-2.51815	DDX20
4.19e-07	-2.33548	ZFP36
4.22e-07	-2.25548	FAM84B
4.22e-07	-3.89536	ZNF503
4.22e-07	-2.418	CMTR2
4.27e-07	-2.99181	NRBF2
4.46e-07	-2.26661	PLEKHF2
4.64e-07	-3.57334	ABHD17B
4.64e-07	-2.20206	TLK2
4.64e-07	-2.67077	ZCCHC8
4.64e-07	-2.60398	JADE2
4.64e-07	-2.56063	DYRK2
4.64e-07	-2.18349	SKIL
4.64e-07	-2.08595	ERCC4
4.64e-07	-3.25022	CLK1
4.77e-07	-2.24358	RSBN1L
4.87e-07	-2.09181	MTUS1
4.97e-07	-3.12505	CDKN1B
4.99e-07	-2.03582	BRD2
4.99e-07	-2.33196	KMT5B
5e-07	-2.65208	ZFP36L1
5.11e-07	-2.67614	N4BP1
5.33e-07	-2.15667	MCL1
5.37e-07	-1.99645	ZFAND5
5.4e-07	-2.40236	PAPOLG
5.4e-07	-2.29182	NR4A2
5.51e-07	-2.98548	NANP
5.72e-07	-2.24132	JDP2
5.75e-07	-3.91317	PNRC1
5.75e-07	-2.28784	CBX4
5.8e-07	-3.40694	NCK1
5.8e-07	-2.35273	KRCC1
5.93e-07	-2.74234	SNRK
5.93e-07	-2.13924	FBXL3
5.96e-07	-2.69221	DIDO1
6.1e-07	-2.46728	TP53RK
6.1e-07	-2.42666	DNMBP
6.2e-07	-2.14574	WAC
6.2e-07	-2.724	DCP1B
6.22e-07	-3.10385	SOX9
6.22e-07	-2.01975	ZNF121
6.22e-07	-2.65188	EPC1
6.22e-07	-2.18917	MTF1
6.24e-07	-1.94534	TRIM13
6.31e-07	-2.49937	RSRC2
6.31e-07	-2.43691	LARP6
6.36e-07	-2.25332	C1orf131
6.36e-07	-1.93058	MIER3
6.36e-07	-2.06925	FAM220A
6.36e-07	-2.49095	ZCCHC3
6.36e-07	-2.73021	NUAK2///AKIP1
6.48e-07	-2.61057	PPFIBP2
6.51e-07	-2.23135	DUSP16
6.51e-07	-3.33912	SCAF8
6.51e-07	-2.49339	FOXA2
6.51e-07	-2.64491	KBTBD6
6.56e-07	-1.87156	ZFX
6.89e-07	-2.48606	TADA1
6.91e-07	-1.99869	PPARGC1A
6.94e-07	-1.87337	DUSP11
7.06e-07	-2.54401	ARHGEF3
7.06e-07	-2.51503	KIAA0232
7.06e-07	-2.3004	RSBN1
7.06e-07	-1.99151	ZBED5
7.06e-07	-2.13022	CTCF
7.06e-07	-1.94558	RCHY1
7.06e-07	-2.47929	PDE4D
7.06e-07	-1.95451	CDC37L1
7.06e-07	-2.883	SMG8
7.06e-07	-1.96381	USP6NL
7.06e-07	-2.4265	ARL4A
7.1e-07	-1.87385	CDK7
7.13e-07	-3.48691	SGK1
7.13e-07	-2.09618	NR2F2
7.18e-07	-2.46994	YOD1
7.2e-07	-2.74118	ZNF830
7.26e-07	-3.8217	ZNF281
7.44e-07	-2.15411	RPL37A
7.45e-07	-2.92304	PPP1R3C
7.47e-07	-2.59587	FANCF
7.54e-07	-2.53616	MITF
7.55e-07	-1.85111	YTHDF2
7.55e-07	-2.5751	GZF1
7.74e-07	-1.8587	TRMT5
7.77e-07	-2.06772	TBX3
7.79e-07	-2.25917	KBTBD7
7.82e-07	-1.95431	TAF4
7.87e-07	-2.48684	RNF113A
7.95e-07	-2.91979	SIAH1
7.95e-07	-2.46036	TGS1
8.12e-07	-2.71535	SH3RF1
8.29e-07	-2.93644	BACH1
8.29e-07	-2.20366	RNF139
8.35e-07	-2.77245	ARID4B
8.35e-07	-2.60548	CHD1
8.35e-07	-2.00104	SIAH2
8.37e-07	-2.77849	GTF2B
8.38e-07	-3.12529	EXOC8
8.38e-07	-1.87039	JUND
8.38e-07	-2.56214	RASSF9
8.57e-07	-1.95611	PPP1R10
8.81e-07	-1.80481	NOP16
8.81e-07	-2.02707	RAI1
8.84e-07	-1.92972	ZNF658
8.85e-07	-2.15001	SMCR8
8.85e-07	-1.93346	RNF34
8.85e-07	-2.09183	EIF3B
8.95e-07	-2.04811	CHERP
9.07e-07	-1.70268	CHSY1
9.08e-07	-2.55648	ZBTB21
9.12e-07	-2.14368	NACA
9.19e-07	-1.9784	TRIM27
9.19e-07	-2.15563	HES1
9.22e-07	-3.27082	ZNRF3
9.28e-07	-1.9441	LINC00473
9.28e-07	-1.87836	NR3C1
9.35e-07	-2.4606	SYBU
9.45e-07	-1.92552	AKAP13
9.74e-07	-2.0949	TMCC1
9.88e-07	-2.25109	KLF3
9.88e-07	-1.89018	PRPF4B
9.88e-07	-2.08978	DDX28
9.99e-07	-3.82169	KLF4
1e-06	-1.71772	PPP1R8
1e-06	-2.53085	SEC24B
1e-06	-2.10322	LEO1
1.03e-06	-1.85635	TLE1
1.03e-06	-3.29514	TGIF1
1.03e-06	-1.93384	SPRED1
1.04e-06	-3.18672	PPP1R15B
1.04e-06	-1.93629	RAPH1
1.04e-06	-1.95759	CCDC117
1.07e-06	-2.42555	LDOC1L
1.08e-06	-2.47172	RBM15
1.08e-06	-2.35836	USP38
1.09e-06	-2.32358	CDC42EP3
1.1e-06	-2.14889	SOWAHC
1.1e-06	-1.72372	TFAP2A
1.12e-06	-2.18634	WEE1
1.16e-06	-1.68421	PLCH1
1.16e-06	-2.26245	ISG20L2
1.16e-06	-3.00542	MED17
1.17e-06	-3.48541	ZC3H4
1.18e-06	-2.31517	MFHAS1
1.18e-06	-1.70901	PTPMT1///KBTBD4
1.21e-06	-1.81972	SCYL3
1.22e-06	-1.78038	2021-03-07
1.22e-06	-2.02713	CCDC12
1.23e-06	-2.27043	ZBED8
1.24e-06	-2.14388	KANSL2
1.26e-06	-3.7021	PELO
1.27e-06	-1.82681	NKRF
1.28e-06	-4.07284	EDN1
1.29e-06	-2.00871	ZNF827
1.29e-06	-1.98412	ELF2
1.3e-06	-1.78898	RIOK1
1.3e-06	-1.9789	TSPYL5
1.3e-06	-1.81391	LEMD3
1.3e-06	-1.69185	PER2
1.3e-06	-3.33598	KCNJ2
1.3e-06	-1.82522	CDKL5
1.3e-06	-2.45304	LINC00673///LINC00511
1.3e-06	-1.85325	DKK1
1.3e-06	-2.55812	NFX1
1.3e-06	-1.73646	AKIRIN2
1.31e-06	-1.79412	C17orf97
1.31e-06	-2.23325	ROR1
1.31e-06	-2.25156	WDR20
1.33e-06	-2.07961	JADE1
1.33e-06	-1.99813	HEXIM1
1.33e-06	-1.99673	DPF2
1.33e-06	-2.16089	EFNA1
1.35e-06	-1.5725	RYBP
1.35e-06	-2.0169	CENPBD1
1.35e-06	-2.11013	GEM
1.36e-06	-2.51799	ARID5B
1.37e-06	-2.25288	ETS2
1.38e-06	-1.8711	SASH1
1.4e-06	-2.06569	ADNP2
1.41e-06	-1.66865	ZNF394
1.41e-06	-2.5968	CBLL1
1.43e-06	-1.94055	USP42
1.43e-06	-2.11514	PPP4R2
1.43e-06	-1.69551	PHLPP2
1.43e-06	-2.19934	EPC2
1.45e-06	-2.89703	ID2
1.45e-06	-1.95736	HIVEP1
1.46e-06	-2.09811	CSNK1G1
1.46e-06	-1.86748	GCC1
1.46e-06	-1.69125	UMPS
1.46e-06	-1.93831	MED7
1.46e-06	-2.97344	NUP153
1.46e-06	-1.97518	SPEN
1.46e-06	-3.03561	NGDN
1.46e-06	-1.9606	PCF11
1.46e-06	-1.85417	KCTD6
1.52e-06	-2.1921	BMT2
1.55e-06	-2.54065	TIFA
1.55e-06	2.06523	SCARNA2
1.55e-06	-1.89183	ZRANB1
1.55e-06	-1.56146	MAK16
1.57e-06	-1.56167	DNAJC2
1.59e-06	-1.85261	CRKL
1.6e-06	-1.85067	TAF1D
1.61e-06	-1.71564	RHOBTB1
1.61e-06	-2.06992	DDIT4L
1.61e-06	-2.68265	CXCL2
1.61e-06	-1.80344	HMGXB4
1.61e-06	-1.6943	ZNF195
1.64e-06	-2.15486	JMJD1C
1.64e-06	-2.47572	DYRK1A
1.64e-06	-1.6872	POM121C///POM121
1.65e-06	-3.00883	AHSA2
1.65e-06	-1.75968	FRAT2
1.65e-06	-1.84173	FASTKD3
1.66e-06	-1.73694	UBAP1
1.66e-06	-1.59865	STK35
1.66e-06	-1.70165	MRFAP1L1
1.66e-06	-3.15389	DUSP5
1.66e-06	-2.36645	APC
1.7e-06	-2.57881	CHD9
1.71e-06	-2.98976	SOX2
1.73e-06	-1.73728	UVRAG
1.76e-06	-1.90011	YTHDF3
1.77e-06	-3.38	IMP3
1.77e-06	-1.67196	WTAP
1.77e-06	-2.80491	ARL4C
1.78e-06	-3.34871	MAML3
1.78e-06	-1.75985	SETBP1
1.79e-06	-2.3756	KMT2E
1.82e-06	-2.03005	MAP3K8
1.82e-06	-1.64028	SMURF1
1.85e-06	-1.46501	KCTD1
1.86e-06	-1.90835	MSL2
1.87e-06	-1.58791	BMP4
1.87e-06	-2.21174	DDIT3
1.89e-06	-1.8495	MRPS30
1.91e-06	-1.954	ZBED9
1.98e-06	-1.9473	PET117///KAT14
2.01e-06	-1.59431	IWS1
2.01e-06	-2.53185	TOB2
2.03e-06	-1.94476	ZNF639
2.05e-06	-2.61822	SIRT1
2.05e-06	-2.06359	YTHDF1
2.06e-06	-1.54202	LOC101928615///FNDC3B
2.11e-06	-2.1261	ZFP64
2.11e-06	-2.70536	NFKBIA
2.11e-06	-2.05674	NUFIP1
2.12e-06	-2.83947	RPP38
2.13e-06	-1.5318	GGNBP2
2.14e-06	-1.54471	SP3
2.14e-06	-2.02322	SOCS4
2.16e-06	-2.96708	RBM7
2.16e-06	-2.18998	ASF1A
2.17e-06	-2.28113	PATZ1
2.17e-06	-2.67845	CITED2
2.17e-06	-2.40857	MIS12
2.18e-06	-1.44596	HERPUD1
2.18e-06	-2.02887	RBM48
2.18e-06	-2.07512	GRPEL2
2.18e-06	-1.90847	EVA1C
2.18e-06	-2.43025	GPRIN3
2.18e-06	-3.06239	ADM
2.18e-06	-2.04069	NET1
2.18e-06	-2.98594	RNF111
2.18e-06	-1.64355	SCO2
2.2e-06	-1.62336	RHPN2
2.23e-06	-2.87369	SPRED2
2.23e-06	-1.80149	BCL9L
2.23e-06	-2.45896	HYLS1
2.23e-06	-2.33041	C1orf106
2.24e-06	-1.43467	ARHGEF28
2.25e-06	-2.66755	ARID1A
2.25e-06	-2.03047	FAM110C
2.25e-06	-2.26521	WAPL
2.29e-06	-2.21039	FOXA1
2.31e-06	-1.68373	ZNF654
2.36e-06	-2.81962	METTL18
2.4e-06	-1.83424	LINC00921///ZNF263
2.41e-06	-1.55867	NPAT
2.44e-06	-1.52762	AJUBA
2.45e-06	-2.18995	FBXO5
2.46e-06	-2.52931	CXCL3
2.47e-06	-1.62299	CCDC59
2.48e-06	-1.55594	MEIS2
2.48e-06	-1.84174	JRKL
2.49e-06	-1.47039	ERN1
2.54e-06	-2.01902	GPANK1
2.55e-06	-1.46574	VPS37C
2.55e-06	-1.91232	RNF168
2.55e-06	-1.65285	AHCTF1
2.57e-06	-1.54819	KEAP1
2.57e-06	-1.85418	CSTF1
2.58e-06	-1.48456	THUMPD1
2.6e-06	-1.75786	C7orf49
2.6e-06	-2.35683	SART3
2.63e-06	-1.86193	RBM39
2.63e-06	-2.03632	CLK4
2.63e-06	-1.71137	ERF
2.65e-06	-1.5957	BCDIN3D
2.65e-06	-1.82009	GIN1
2.66e-06	-2.96413	PHF3
2.69e-06	-2.1775	SOX4
2.71e-06	-1.45719	INSIG1
2.72e-06	-1.91943	NACC2
2.72e-06	-1.94381	CNOT2
2.72e-06	-1.69571	USP53
2.72e-06	-1.72492	KLF11
2.72e-06	-2.40714	PDCD5
2.75e-06	-3.0116	FADD
2.76e-06	-1.92641	ANXA1
2.76e-06	-2.17395	ZXDB
2.76e-06	-1.70577	KIAA1551
2.76e-06	-2.08464	LOC101060399///CDR2
2.76e-06	-2.0162	CEP350
2.76e-06	-1.57135	THAP11
2.76e-06	-1.72038	TNRC6A
2.81e-06	-1.36969	C19orf52
2.81e-06	-1.66803	ELMSAN1
2.81e-06	-1.68303	USP1
2.81e-06	-2.04117	ATXN1L
2.81e-06	-2.58332	GTF3C4
2.81e-06	-2.0033	SERTAD2
2.82e-06	-1.40927	GABPB1
2.83e-06	-1.45751	NDEL1
2.89e-06	-2.9947	GSPT2
2.89e-06	-2.41514	CDC42EP4
2.89e-06	-1.40879	CXXC5
3e-06	-1.57897	DAPK1
3e-06	-1.93473	FEM1C
3e-06	-2.45782	SDE2
3.01e-06	-2.44175	RGMB
3.01e-06	-1.45778	RNF103
3.1e-06	-2.41564	ZBTB10
3.14e-06	-1.62432	FLRT3
3.14e-06	-1.40861	ZNF317
3.14e-06	-1.79178	ZXDA
3.15e-06	-1.92837	ZNF200
3.17e-06	-2.14849	C21orf91
3.17e-06	-1.40059	AIMP2
3.2e-06	-2.05338	NAT1
3.2e-06	-2.61926	KLF6
3.2e-06	-2.51949	CHAMP1
3.21e-06	-1.33058	SNORD88C///C19orf48
3.21e-06	-1.4848	POP7
3.22e-06	-1.83307	RNF38
3.23e-06	-2.68291	SGK223
3.25e-06	-1.49778	CPEB2
3.26e-06	-1.45058	PROSER2
3.28e-06	-1.97412	PPP1R12A
3.28e-06	-1.83408	ZNF644
3.32e-06	-2.16906	ZHX2
3.33e-06	-1.42724	WBP1L
3.33e-06	-1.5525	KANSL1
3.33e-06	-1.36959	PROSER1
3.38e-06	-2.1649	TIGD2
3.38e-06	-1.38701	LDLR
3.38e-06	-1.61431	GSK3B
3.39e-06	-2.28251	INTS6
3.41e-06	-2.25705	BCL6
3.41e-06	-1.94793	GATA6
3.51e-06	-1.81115	RANBP6
3.52e-06	-2.01179	KDM6A
3.53e-06	-1.4759	PUM2
3.53e-06	-1.76918	CDYL
3.55e-06	-1.38284	RBM12B
3.55e-06	-1.63031	SNORD19B///GNL3
3.55e-06	-2.30105	LIN28B
3.55e-06	-1.85146	POLR1C
3.56e-06	-1.58734	VEZF1
3.59e-06	-1.86767	PRR15
3.59e-06	-1.54653	TTI2
3.6e-06	-1.63962	GLIS2
3.6e-06	-1.57949	KIAA0355
3.62e-06	-2.04556	GNA13
3.66e-06	-1.52509	ADO
3.74e-06	-1.59693	RAB40C
3.74e-06	-1.74539	GEMIN6
3.76e-06	-1.44705	LMCD1
3.76e-06	-2.73265	BCL10
3.77e-06	-1.39572	CDK17
3.77e-06	-1.74468	LIPT1
3.77e-06	-1.71888	C9orf152
3.79e-06	-1.76025	CREB1
3.81e-06	-1.9899	BCOR
3.81e-06	-1.7701	RP9
3.81e-06	-1.6218	ZNF140
3.82e-06	-1.48234	MSH6
3.83e-06	-1.70613	PDP1
3.88e-06	-1.37935	TSKU
3.9e-06	-1.39336	ZNF22
3.92e-06	-1.30935	LOC284009///METTL16
3.94e-06	-1.60074	TNFRSF1A
3.96e-06	-1.94426	ZNF267
4e-06	-2.06455	KDM3A
4.02e-06	-1.59575	UTP23
4.02e-06	-2.1437	TEFM
4.05e-06	-2.78701	COIL
4.07e-06	-1.91461	SHB
4.08e-06	-1.38214	ZCCHC7
4.09e-06	-1.38501	MSL1
4.09e-06	-2.23954	KIN
4.15e-06	-1.3939	CPEB4
4.15e-06	-1.59992	RRS1
4.15e-06	-1.75303	SIPA1L2
4.17e-06	-1.65856	NR5A2
4.17e-06	-1.59014	FAM200A
4.17e-06	-1.35415	LHX8
4.19e-06	-1.40378	LATS1
4.29e-06	-1.6541	XPO1
4.3e-06	-1.66654	SYNRG
4.33e-06	-1.65229	PHLPP1
4.35e-06	-1.40318	PLCXD1
4.42e-06	-1.60109	WDR75
4.44e-06	-1.72012	ARID2
4.49e-06	-1.88259	C2orf69
4.54e-06	-1.51267	KIF2A
4.55e-06	-1.6529	UCHL1
4.61e-06	-1.50642	RNF4
4.63e-06	-1.4428	ORC5
4.64e-06	-2.12447	SMAD6
4.68e-06	-1.48861	TEX10
4.72e-06	-1.60298	RIN2
4.74e-06	-2.00808	BBS10
4.75e-06	-1.4059	RNF146
4.77e-06	-2.37654	GTF2E1
4.79e-06	-1.72456	ZNF780A
4.91e-06	-1.44568	ATXN7L3B
4.91e-06	-1.40192	TMEM133
4.98e-06	-1.85483	ANKRD50
4.99e-06	-1.38005	RRP1B
5e-06	-1.90146	BCL2L11
5e-06	-1.38589	MNT
5e-06	-2.85541	TOPORS
5e-06	-1.41665	SMAD4
5e-06	-1.65639	NUP62
5e-06	-1.75161	REL
5e-06	-1.83069	WDR26
5e-06	-1.50389	NXT1
5e-06	-1.36778	MBD4
5.04e-06	-1.48626	PELI1
5.05e-06	-1.96982	FOSL2
5.16e-06	-2.37744	RFX7
5.19e-06	-1.53593	MAP4K3
5.19e-06	-3.37271	RAPGEF6
5.2e-06	-1.32087	ABL1
5.23e-06	-1.50941	GADD45A
5.28e-06	-1.48954	BIRC3
5.35e-06	-1.78023	OXSM
5.36e-06	-1.68051	S100A10
5.36e-06	-1.77281	GPX2
5.36e-06	-1.71144	MAP3K9
5.36e-06	-2.82249	CLP1
5.36e-06	-1.6106	GIGYF2
5.36e-06	-1.41343	IRAK2
5.36e-06	-1.85281	MRM3
5.36e-06	-1.35596	KCNE4
5.38e-06	-1.29355	ITPRIPL2
5.38e-06	-1.5416	EXOSC3
5.4e-06	-1.24057	FOXK2
5.4e-06	-1.48256	MTERF1
5.4e-06	-1.73343	CDC5L
5.46e-06	-1.46074	DUSP10
5.46e-06	-2.0681	PRPF38B
5.46e-06	-1.65277	MTERF4
5.47e-06	-2.80057	AMOTL2
5.59e-06	-1.48549	ARRDC4
5.61e-06	-1.60611	ASXL2
5.61e-06	-1.48529	KMT2C
5.61e-06	-2.04561	KLHL28
5.62e-06	-1.50553	GEMIN5
5.62e-06	-1.52388	FNIP2
5.62e-06	-1.79455	TBK1
5.62e-06	-1.8089	ZNF766
5.62e-06	-1.38591	UTP14A
5.64e-06	-2.08248	KNOP1
5.69e-06	-1.81461	GNAS
5.7e-06	-1.84765	WDR43
5.72e-06	-1.57901	FNIP1
5.73e-06	-1.3571	TAF5
5.73e-06	-1.45839	ZBED4
5.75e-06	-1.36912	KLF9
5.75e-06	-1.67528	METTL13
5.77e-06	-1.2366	F8A3///F8A2///F8A1
5.81e-06	-1.82141	SIK3
5.81e-06	-1.30571	BIN3
5.85e-06	-1.50257	KAT7
5.85e-06	-1.61249	ZNF227
5.88e-06	-1.25639	SEPHS2
5.94e-06	-1.33063	TACC2
5.95e-06	-1.87743	PIAS1
5.97e-06	-1.60324	PPP1R3D
5.97e-06	-1.43734	NR3C2
5.97e-06	-1.70068	CNOT4
6.04e-06	-1.24919	SIK2
6.07e-06	-1.42973	ZNF529
6.07e-06	-1.93205	GPATCH2
6.11e-06	-1.53104	PHACTR4
6.11e-06	-1.97821	ANKRD12
6.11e-06	-2.53023	RAP2B
6.19e-06	-2.94349	FOXO3
6.21e-06	-2.52798	LATS2
6.26e-06	-1.68384	MTCL1
6.27e-06	-1.36465	ZNF260
6.27e-06	-1.32525	MGST1
6.29e-06	-2.69488	DNTTIP2
6.38e-06	-1.25723	CEBPG
6.41e-06	-1.24625	BRWD1
6.42e-06	-1.46785	GCNT2
6.42e-06	-1.76479	NHSL1
6.43e-06	-1.59259	RIF1
6.44e-06	-1.28768	FGD6
6.45e-06	-1.22768	ZNF330
6.48e-06	-1.34057	THAP5
6.53e-06	-2.48734	MPHOSPH10
6.59e-06	-1.90189	ZNF143
6.59e-06	-1.56778	VEGFA
6.59e-06	-1.34011	BET1L
6.6e-06	-1.71646	ARID4A
6.62e-06	1.55494	MIR612///NEAT1
6.63e-06	-1.55147	SPATA2
6.65e-06	-1.38078	JMJD6
6.77e-06	-1.506	MLLT10
6.77e-06	-1.53012	NOL11
6.77e-06	-2.7506	BAG5
6.78e-06	-1.21015	BRD8
6.78e-06	-2.07151	ZNF180
6.8e-06	-1.36187	NOB1
6.88e-06	-1.43572	MIR4683///FZD8
6.88e-06	-1.93141	INTS12
6.88e-06	-2.806	MAP3K1
6.88e-06	-1.33305	PPP1R15A
6.93e-06	-1.34235	PLAA
6.97e-06	-1.5721	RBAK
6.98e-06	-1.32023	ZNF557
7e-06	-1.29846	CUL1
7e-06	-1.53201	BYSL
7.07e-06	-1.79393	LRPPRC
7.07e-06	-1.46086	MAT2A
7.11e-06	-2.51837	EIF1AD
7.11e-06	-1.5415	SWAP70
7.11e-06	-1.83199	FRS2
7.13e-06	-1.28415	GMEB1
7.16e-06	-2.24369	C12orf66
7.19e-06	-1.53671	FBXO28
7.19e-06	-1.6863	HSF2
7.2e-06	-2.29465	SOCS5
7.31e-06	-2.70248	STK17A
7.38e-06	-2.12786	FOS
7.48e-06	-1.36981	SNORA70///RPL10
7.56e-06	-1.49815	PIBF1
7.57e-06	-1.491	HOXA1
7.6e-06	-1.55921	HOXA3
7.61e-06	1.29103	LOC692247
7.61e-06	-1.25431	TNRC6C
7.61e-06	-1.205	SRXN1
7.69e-06	-1.20309	RPP14
7.71e-06	-1.86796	GEMIN4
7.71e-06	-1.38275	RNF138
7.71e-06	-1.6193	C10orf88
7.71e-06	-1.59552	BBS12
7.74e-06	-1.5351	UTP15
7.75e-06	-1.42717	RIPK4
7.75e-06	-2.13835	MAST4
7.8e-06	-1.84629	TADA2B
7.81e-06	-1.45491	SHOC2
7.81e-06	-2.84674	TSC22D2
7.81e-06	-2.29131	PRICKLE2
7.82e-06	-1.63684	NSMCE3
7.82e-06	-2.04496	RHOU
7.83e-06	-2.52481	ZNF12
7.83e-06	-1.80743	SFT2D3///WDR33
7.86e-06	-1.63008	IREB2
7.93e-06	-1.41675	PSMD12
7.94e-06	-1.50752	POC5
7.98e-06	-1.53879	TXLNG
8e-06	-1.2355	NRDE2
8.06e-06	-1.37893	SNX5
8.06e-06	-2.46042	ZSWIM6
8.22e-06	-2.14654	ZNF746
8.25e-06	-1.79414	PHF20
8.29e-06	-2.18797	SIN3A
8.38e-06	-1.82714	EIF2AK3
8.38e-06	-1.23424	PRR14L
8.44e-06	-1.25575	KATNA1
8.54e-06	-1.18186	MEX3C
8.78e-06	-1.60911	MCPH1
8.79e-06	-1.13977	SLITRK6
8.8e-06	-1.78213	CWC22
8.8e-06	-1.64797	RNA45S5
8.82e-06	-1.89469	AHR
8.82e-06	-1.36004	PRMT9
8.83e-06	-1.6871	DHX8
8.99e-06	-1.60934	GAREM1
9.01e-06	-1.42609	DISP1
9.01e-06	-1.67759	PPRC1
9.01e-06	-1.44749	ARHGAP24
9.02e-06	-1.74692	GPATCH1
9.08e-06	-1.19284	EHMT1
9.1e-06	-2.00804	ZBTB5
9.11e-06	-1.91763	OTUD1
9.12e-06	-1.24554	LTV1
9.12e-06	-1.40231	EP300
9.12e-06	-1.49908	LOC101928879///ZNF250///COMMD5
9.13e-06	-1.43356	RAD51L3-RFFL///RFFL
9.14e-06	-2.00586	SETX
9.29e-06	-1.41998	PRDM4
9.31e-06	-2.66972	CEBPD
9.33e-06	-1.34128	RCL1
9.37e-06	-1.3136	SESN2
9.37e-06	-1.92434	B3GNT2
9.38e-06	-1.27765	CREBZF
9.45e-06	-1.56417	INTS7
9.45e-06	-1.37166	TAOK1
9.45e-06	-1.56605	ZNF398
9.48e-06	-1.42476	NSRP1
9.49e-06	-1.29813	PTRH2
9.5e-06	-1.2162	RBM5
9.51e-06	-1.26034	ASXL1
9.57e-06	-1.7489	ZNF292
9.59e-06	-1.30277	TDG
9.63e-06	-1.21959	RBM23
9.64e-06	-1.19548	TNS3
9.67e-06	-1.47757	RSF1
9.69e-06	-1.29565	TRIM4
9.69e-06	-1.89924	TRIM59
9.71e-06	-1.11139	SLK
9.71e-06	-1.15192	BAZ1B
9.86e-06	-1.18435	LRP6
9.86e-06	-1.97571	KDM2A
9.91e-06	-2.29416	WDR89
1e-05	-1.47932	USP36
1e-05	-2.04275	MIDN
1e-05	-1.69197	ZFP1
1.01e-05	-3.99118	IER5L
1.01e-05	-1.14829	RERE
1.01e-05	-2.81891	ASB7
1.02e-05	-1.19849	MYO10
1.02e-05	-1.51752	MCM9
1.04e-05	-2.07651	KTI12///TXNDC12
1.05e-05	-1.11193	YTHDC1
1.05e-05	-1.08591	IST1
1.05e-05	-2.2667	FAM117B
1.06e-05	-1.14472	DDX50
1.07e-05	-1.30124	PHAX
1.08e-05	-1.36221	MTF2
1.09e-05	-1.34942	NIFK
1.09e-05	-1.21013	ZNF567
1.11e-05	-2.19376	UFM1
1.12e-05	-1.36856	NUP98
1.12e-05	-1.29651	CRTC3
1.13e-05	-2.72638	BTBD7
1.13e-05	-1.18019	C8orf76
1.13e-05	-1.36391	ARHGAP21
1.13e-05	-1.62172	FOXO1
1.14e-05	-1.59138	PDE7B
1.14e-05	-1.07073	GOLGA5
1.14e-05	-1.19209	EXOSC4
1.14e-05	-1.10911	ZNF592
1.14e-05	-1.36087	ANKRD46
1.14e-05	-1.64893	CYR61
1.14e-05	-1.69102	DBF4
1.15e-05	-2.05013	AMMECR1L
1.15e-05	-1.12615	NUP35
1.15e-05	-1.87912	FRMD8
1.15e-05	-1.28148	PTGR2///ZNF410
1.16e-05	-1.45572	LONRF1
1.17e-05	-2.16072	DBR1
1.17e-05	-1.1297	ZFHX3
1.17e-05	-1.3655	MYNN
1.17e-05	-1.37608	NFXL1
1.18e-05	-1.26426	LOC101928927///SNORA9///SNHG15
1.18e-05	-1.32003	STRN
1.19e-05	-1.05388	TMEM51
1.19e-05	-1.24628	KDM4B
1.19e-05	-1.54315	ZNF280C
1.19e-05	-1.80985	THAP9
1.19e-05	-2.18878	GADD45B
1.19e-05	-1.16843	SH3BP4
1.19e-05	-1.41875	MBIP
1.2e-05	-1.86058	BLOC1S4
1.21e-05	-1.26016	PDCD7
1.21e-05	-1.74679	AVPI1
1.23e-05	-1.7319	ZNF45
1.23e-05	-1.67	RRP8
1.23e-05	-2.1151	FZD7
1.23e-05	-2.63655	TRIM32
1.24e-05	-2.1338	CDKN2AIP
1.24e-05	-1.10648	NOA1
1.24e-05	-1.18101	CTDSP2
1.25e-05	-1.54554	SSH2
1.26e-05	-2.24609	C14orf169
1.26e-05	-1.24074	SIX5
1.28e-05	-1.13042	MDM2
1.28e-05	-1.13017	CDR2L
1.28e-05	-1.62989	SETD2
1.28e-05	-1.72028	SENP8
1.28e-05	-2.50982	FOXN2
1.29e-05	-1.04839	WDR82
1.29e-05	-1.30809	MLLT3
1.29e-05	-1.40062	HS3ST1
1.29e-05	-1.89032	LRCH1
1.32e-05	-1.52428	CHAC1
1.32e-05	-1.097	PPP2R2A
1.32e-05	-1.2677	GLTSCR1L
1.33e-05	-1.7866	ZNF703
1.33e-05	-1.4006	FAM222B
1.33e-05	-1.96073	ZSCAN21
1.33e-05	-1.28134	MTPAP
1.33e-05	-1.0936	GTF2IRD1
1.35e-05	-2.10357	MORC3
1.36e-05	-1.5029	BAZ2B
1.36e-05	-1.56093	KBTBD2
1.37e-05	-1.32304	TLE4
1.37e-05	-1.95145	RNF169
1.38e-05	-1.15607	WT1
1.38e-05	-1.49149	ZNF507
1.38e-05	-1.52859	ZNF146
1.39e-05	-1.1086	QTRT2
1.4e-05	-1.12644	PRR3
1.4e-05	-1.39182	MARK3
1.41e-05	-1.13846	DNAJB4
1.41e-05	-1.68472	ZNF776
1.41e-05	-1.82958	RNF219
1.42e-05	-1.73885	ABL2
1.42e-05	-1.43038	C10orf12
1.43e-05	-1.11754	FZD2
1.43e-05	-1.1709	PKDCC
1.43e-05	-1.21826	RAB9A
1.43e-05	-1.54728	MAGI3
1.43e-05	-1.46297	ZNF286B///ZNF286A
1.44e-05	-1.28474	C14orf28
1.44e-05	-1.27868	AUTS2
1.46e-05	-1.12499	BAG4
1.46e-05	-2.34874	FBXO34
1.46e-05	-1.35993	TRIM26
1.46e-05	-1.0303	MID1
1.47e-05	-1.43721	MAML1
1.47e-05	-2.63982	CTTNBP2NL
1.47e-05	-1.32999	EED
1.47e-05	-1.26548	HMOX1
1.47e-05	-1.2219	IDNK
1.48e-05	-2.40188	INTS5
1.48e-05	-1.17537	ACBD3
1.49e-05	-1.27226	FAM208B
1.49e-05	-1.58747	TUBD1
1.5e-05	-1.33562	FOXK1
1.5e-05	-1.67028	CCNJ
1.5e-05	-2.09509	PLPP6
1.51e-05	-1.60862	ZNF322
1.51e-05	-1.35194	SRSF7
1.51e-05	-1.66392	PLAGL2
1.51e-05	-1.56514	ICE1
1.51e-05	-1.36325	POGK
1.53e-05	-1.47376	PRDM1
1.53e-05	-1.15565	SLC25A44
1.57e-05	-1.09162	EIF5
1.58e-05	-1.48032	VAV3
1.58e-05	-1.05233	DAAM1
1.58e-05	-1.50268	GRAMD1B
1.58e-05	-1.63414	PHF12
1.6e-05	-1.08977	ZNF609
1.6e-05	-1.15024	MKRN2
1.6e-05	-1.41985	PRCC
1.62e-05	-1.31092	INO80
1.62e-05	-1.33526	MSANTD4
1.62e-05	-1.15003	ZNF697
1.64e-05	-1.06674	ZSCAN9
1.65e-05	-2.16429	LURAP1L
1.66e-05	-2.13408	YRDC
1.66e-05	-1.19655	SRC
1.67e-05	-1.33495	ATF7IP
1.67e-05	-1.97554	NT5C1B-RDH14///RDH14
1.67e-05	-1.48986	ANKHD1-EIF4EBP3///ANKHD1
1.68e-05	-1.0294	MAPK6
1.69e-05	-1.32149	CCNT2
1.69e-05	-1.10729	ZNF24
1.69e-05	-1.52035	ZNF232
1.7e-05	-1.91534	ATXN1
1.71e-05	-2.12005	KAT6B
1.73e-05	-1.77664	GJC1
1.73e-05	-1.99205	TLE3
1.73e-05	-1.63094	AXIN2
1.74e-05	-1.394	PELI2
1.74e-05	-1.05486	SRPK2
1.74e-05	-1.0102	DNAJB9
1.75e-05	-1.8296	RLIM
1.76e-05	-1.23396	LIN37
1.77e-05	-1.84139	ZBTB33
1.8e-05	-1.5814	SMAD3
1.8e-05	-1.63862	SLC20A1
1.8e-05	-1.16206	PHLDB2
1.81e-05	-1.01268	LOC285812
1.82e-05	-1.88828	SPRY1
1.82e-05	-1.91074	TIGD1
1.83e-05	-1.6821	DDX10
1.83e-05	-1.16654	NR1H4
1.83e-05	-1.00405	LHFPL2
1.84e-05	-1.24663	FST
1.85e-05	-1.96442	RUNDC1
1.85e-05	-1.68112	GORAB
1.86e-05	-1.96456	CHIC2
1.87e-05	-1.11433	TRMT12
1.87e-05	-1.13798	BTG2
1.87e-05	-1.25762	TAF1A
1.91e-05	-1.31769	FAM53C
1.92e-05	-1.11401	RBM22
1.92e-05	-2.05164	FAM217B
1.94e-05	-2.56532	FZD5
1.96e-05	-1.92288	NAA30
1.98e-05	-1.84342	TBCC
2e-05	-1.90152	ZCCHC2
2.01e-05	-1.54059	TET2
2.02e-05	-1.24381	RNF217
2.02e-05	-2.02739	KIF1B
2.02e-05	-1.25709	TUSC1
2.02e-05	-1.38792	HDAC4
2.02e-05	-1.15725	ALG11///UTP14A///UTP14C
2.03e-05	-1.56673	ZNF672
2.03e-05	-1.79103	CCDC186
2.1e-05	-1.33479	RBSN
2.11e-05	-1.16677	BRPF1
2.11e-05	-1.29285	CXCL1
2.12e-05	-1.03723	TP53BP2
2.12e-05	-1.03237	GCLC
2.13e-05	-1.17367	ZC3HC1
2.14e-05	-1.56508	CDK12
2.15e-05	-1.35878	LINC00909
2.16e-05	-3.70376	ID3
2.17e-05	-1.12607	CCDC71L
2.17e-05	-1.50717	RREB1
2.17e-05	-1.14331	SOS2
2.17e-05	-1.71385	RASAL2
2.18e-05	-2.30653	YAE1D1
2.19e-05	-1.04471	ZZZ3
2.19e-05	-1.16706	SAP30
2.2e-05	-2.07722	CHD2
2.21e-05	-1.40853	THUMPD3
2.22e-05	-2.59011	CREBBP
2.24e-05	-1.62885	ZNF275
2.24e-05	-1.67686	ZNF189
2.24e-05	-1.10593	NHS
2.24e-05	-1.47677	BLOC1S3
2.25e-05	-1.63462	SPRY4
2.25e-05	-1.71558	APPBP2
2.25e-05	-1.06716	GPBP1
2.28e-05	-1.09354	IQCJ-SCHIP1///SCHIP1
2.3e-05	-1.48999	FBXO45
2.3e-05	-1.24232	BMPR1A
2.31e-05	-1.80113	MEPCE
2.31e-05	-1.53756	NCOA5
2.31e-05	-1.03148	SRRD
2.32e-05	-1.11864	ZNF3
2.32e-05	-1.44537	EIF1
2.32e-05	-1.00876	CUL3
2.33e-05	-1.80346	FAM83D
2.35e-05	-1.60281	NAV2
2.35e-05	-2.0431	FOXJ3
2.37e-05	-1.55477	ESF1
2.37e-05	-1.25766	ENC1
2.37e-05	-1.63446	C20orf196
2.37e-05	-1.74195	HS3ST3B1
2.37e-05	-1.84054	KANK1
2.38e-05	-2.19957	DCP1A
2.38e-05	-1.29248	ZNF184
2.41e-05	-1.38649	UBTD2
2.45e-05	-1.01097	DHX32
2.46e-05	-1.69902	POLR1B
2.47e-05	-1.08439	GABPB1-AS1
2.47e-05	-1.39857	ZNF689
2.47e-05	-1.16357	MBNL1
2.48e-05	-1.86603	CNKSR3
2.5e-05	-2.05125	SOCS3
2.51e-05	-1.07621	KSR1
2.51e-05	-1.91756	JMY
2.51e-05	-1.02361	GTPBP4
2.51e-05	-2.55288	PEX12
2.51e-05	-1.18705	ZBTB38
2.52e-05	-1.34541	STAMBPL1
2.52e-05	-1.05802	USP3
2.54e-05	-1.28331	RNF19B
2.58e-05	-1.21289	DNAJC14
2.59e-05	-1.18317	TRAPPC13
2.59e-05	-1.40754	ZNHIT6
2.63e-05	-1.06104	ARHGAP12
2.64e-05	-1.26342	TNFAIP1
2.68e-05	-1.09299	RNASEL
2.77e-05	-1.43895	FAM175B
2.79e-05	-1.22477	SETD5
2.79e-05	-1.29646	CEBPA
2.82e-05	-1.06181	AFF4
2.83e-05	-1.61248	HEIH
2.83e-05	-1.2883	TMF1
2.83e-05	-1.49294	SPATA13
2.85e-05	-1.23515	KAT5
2.85e-05	-1.02493	LCOR
2.86e-05	-1.00544	PBDC1
2.89e-05	-1.16656	BLCAP
2.9e-05	-1.9301	MIR8085///BCL3
2.91e-05	-1.39925	AGGF1
2.92e-05	-2.68188	RAPGEF2
2.93e-05	-1.94202	EID3
2.94e-05	-1.28863	MALAT1
2.94e-05	-1.16424	MED13
2.97e-05	-2.0113	CEBPZ
2.97e-05	-1.16015	FAM214A
2.97e-05	-1.16396	FOXC1
2.98e-05	-1.0485	MRM2
3.02e-05	-1.84208	OSER1
3.03e-05	-1.00155	SLC30A1
3.05e-05	-1.29866	CEP76
3.06e-05	-1.27201	TRIM68
3.07e-05	-1.11446	C2orf49
3.09e-05	-1.06737	KLF7
3.09e-05	-1.4421	MPP5
3.1e-05	-1.1927	ATXN7
3.11e-05	-1.34494	PLCXD2
3.11e-05	-1.12257	SLC45A4
3.11e-05	-1.04988	OSGIN2
3.12e-05	-1.49487	IP6K2
3.15e-05	-1.75158	HBP1
3.16e-05	-1.87558	JARID2
3.18e-05	-1.17647	AAR2
3.18e-05	-1.2621	PANK1
3.19e-05	-1.06751	DSTYK
3.22e-05	-1.60742	CAMSAP2
3.25e-05	-1.02509	MORF4L2
3.26e-05	-1.57107	TBPL1
3.26e-05	-1.88982	LRIF1
3.31e-05	-1.38842	GATA3
3.32e-05	-1.44803	CBFA2T2
3.32e-05	-1.12256	TBC1D30
3.33e-05	-1.78391	FAM13A
3.36e-05	-1.50482	SOS1
3.37e-05	-1.46493	BAZ1A
3.37e-05	-1.82314	CXorf23
3.37e-05	-1.22297	CDH10
3.39e-05	-1.04783	MAVS
3.41e-05	-1.26388	AKR1C1
3.42e-05	-1.73535	GPR39
3.42e-05	-1.52517	C16orf91
3.42e-05	-1.4285	ARMCX5
3.42e-05	-1.88141	BRIX1
3.43e-05	-1.38849	FBXO33
3.44e-05	-1.17034	TNS4
3.46e-05	-1.03309	RAB30
3.46e-05	-1.17347	GXYLT1
3.51e-05	-2.31732	IFIT5
3.53e-05	-1.14585	ZBTB1
3.54e-05	-2.08989	RPRD2
3.54e-05	-1.83134	ZNF473
3.55e-05	-1.0866	KIAA0895
3.55e-05	-1.18906	ZNF84
3.55e-05	-1.43103	MIR29C///MIR29B2
3.57e-05	-1.18137	NUAK1
3.61e-05	-1.65669	ZNF148
3.66e-05	-1.06656	AFTPH
3.67e-05	-1.39257	TMEM55B
3.67e-05	-1.2098	MRPL50
3.69e-05	-1.23992	RCOR1
3.71e-05	-1.31693	TNFAIP8
3.74e-05	-1.05371	ACTR8
3.74e-05	-1.33845	RFWD2
3.75e-05	-1.13837	ALKBH2
3.76e-05	-1.09	TANK
3.76e-05	-2.23557	CDK13
3.76e-05	-1.09597	HIC2
3.77e-05	-2.21365	WDR5B
3.78e-05	-1.2503	PAPD5
3.81e-05	-1.05406	ZFAS1
3.81e-05	-1.11356	PTPRO
3.81e-05	-1.02912	TOPBP1
3.81e-05	-1.10551	LOC100506639///ZNF131
3.81e-05	-1.2069	PCED1B
3.82e-05	-2.25898	SMAD1
3.82e-05	-1.0886	THNSL1
3.83e-05	-1.32813	RSRP1
3.85e-05	-1.68649	SPATA5L1
3.85e-05	-1.49927	ZNF623
3.86e-05	-1.34492	FAM122A
3.86e-05	-1.29862	TFIP11
3.87e-05	-1.48441	TMEM11
3.87e-05	-1.18934	CHD6
3.88e-05	-1.02605	POLR3A
3.88e-05	-1.11735	FICD
3.89e-05	-1.64147	MIR6758///MARS
3.9e-05	-1.16978	SNORA16A///SNORA61///SNORA44///SNHG12
3.93e-05	-1.16447	RANBP2
3.93e-05	-1.30829	NOL4L
3.95e-05	-1.07932	PARD3
3.98e-05	-1.82135	TANC1
3.99e-05	-1.08255	GNE
4.01e-05	-1.36674	ELL2
4.01e-05	-1.10528	VPS37B
4.02e-05	-1.60367	ASH1L
4.06e-05	-1.80542	BCAR3
4.06e-05	-1.65718	ZBTB2
4.09e-05	-1.33429	CXCL8
4.1e-05	-1.09887	LPAR1
4.1e-05	-1.18806	TERF2
4.1e-05	-1.54704	FAM126B
4.11e-05	-1.3954	SAP130
4.16e-05	-1.01831	ZCCHC10
4.19e-05	-1.4164	ZNF318
4.19e-05	-2.23442	TFAP2C
4.2e-05	-1.11041	ZFP91
4.23e-05	-1.26008	VAPA
4.25e-05	-1.15912	C10orf2
4.25e-05	-1.13423	PNPLA8
4.26e-05	-1.9093	PCGF1
4.31e-05	-1.4554	NIPBL
4.32e-05	-1.37314	SAC3D1
4.33e-05	-1.87152	HSPA14
4.33e-05	-1.35762	SPSB1
4.34e-05	-1.25637	RASA2
4.37e-05	1.18516	ABCC3
4.39e-05	-1.08868	SHROOM3
4.42e-05	-2.21106	ESCO1
4.42e-05	-1.35892	MXD1
4.45e-05	-3.04176	JUNB
4.45e-05	-1.12719	PLEKHM3
4.47e-05	-1.34422	SP1
4.53e-05	-1.0914	CLPX
4.57e-05	-1.28433	ZC3H13
4.65e-05	-1.8109	LYSMD3
4.65e-05	-1.54842	MFSD5
4.66e-05	-1.22714	PHOSPHO2
4.67e-05	-1.96229	SYNJ2
4.68e-05	-1.27031	HPS6
4.68e-05	-1.04775	MN1
4.68e-05	-1.02601	WDR74
4.7e-05	-1.43528	CASP8AP2
4.7e-05	-1.0233	ZNF879
4.73e-05	-1.06741	SCAPER
4.73e-05	-1.31396	ZNF805
4.74e-05	-1.3797	CWC25
4.76e-05	-1.99738	CCNT1
4.78e-05	-1.42288	ZBED3
4.78e-05	-1.20158	RIMKLB
4.79e-05	-2.03727	ZNF7
4.79e-05	-1.21198	HIF1AN
4.8e-05	-1.36127	OTUD7B
4.83e-05	-1.71577	SMAD7
4.86e-05	-1.15249	MTMR3
4.89e-05	-1.52685	STX3
4.91e-05	-1.2279	C18orf21
4.91e-05	-1.23796	PIK3R4
4.91e-05	-1.08425	TLR1
4.93e-05	-1.35614	NFATC3
4.94e-05	-1.07946	ZNF174
4.94e-05	-1.80567	RMI1
4.96e-05	-1.61863	EID2
5.05e-05	-1.00694	TMEM60
5.06e-05	-1.03975	PWWP2A
5.06e-05	-2.12179	PRDM2
5.08e-05	-1.11275	FAM104A
5.1e-05	-1.28558	HOXA5
5.12e-05	-1.14972	SLC35G2
5.14e-05	-1.03095	MIR100HG
5.16e-05	-1.25655	ETV6
5.18e-05	-1.27104	ZNF436
5.21e-05	-1.14096	PRDM11
5.21e-05	-1.31421	KDM7A
5.27e-05	-1.03752	GID4
5.28e-05	-1.8946	ZBTB20
5.28e-05	-1.82736	ZNF518B
5.32e-05	-1.09164	ZBTB41
5.33e-05	-2.3823	RASSF10
5.35e-05	-1.02175	KCTD20
5.36e-05	-1.51388	PHC2
5.37e-05	-1.43123	FAM179B
5.37e-05	-1.0579	BTBD10
5.38e-05	-1.63823	PPP4R3A
5.47e-05	-1.0239	PDCD2L
5.47e-05	-1.28597	EGLN1
5.48e-05	-1.00317	BRAP
5.48e-05	-1.47442	ZUFSP
5.53e-05	-1.07373	C11orf95
5.59e-05	-1.09835	PHF13
5.59e-05	-1.17067	FERMT2
5.62e-05	-1.09307	BAG3
5.66e-05	-1.31867	BAG2
5.67e-05	-1.35571	STAM
5.83e-05	-1.23316	WDCP
5.84e-05	-2.4255	ANKRD17
5.94e-05	-1.24946	ZNF239
5.94e-05	-1.56179	FBXO11
5.94e-05	-1.27472	ADORA2B
6.01e-05	-1.06302	ZMYND8
6.01e-05	-1.63043	ANKRD49
6.01e-05	-1.62799	MIEF1
6.01e-05	-1.23401	RIC1
6.02e-05	-1.08351	DHX57
6.08e-05	-1.32213	PTHLH
6.13e-05	-1.79162	ZBTB24
6.14e-05	-1.62737	KHNYN
6.19e-05	-1.01416	RFXAP
6.23e-05	-2.17478	MGA
6.24e-05	-1.0326	HEXIM2
6.31e-05	-1.01903	C12orf65
6.31e-05	-1.07941	NAF1
6.35e-05	-1.97806	CHST15
6.35e-05	-1.3643	HELZ
6.38e-05	-1.16846	RBM27
6.38e-05	-1.4744	SPTY2D1
6.4e-05	-1.23942	EIF4ENIF1
6.41e-05	-1.53562	STRN3
6.41e-05	-1.6631	C2orf42
6.42e-05	-1.1805	FAN1
6.45e-05	-1.58303	FAM160B1
6.54e-05	-1.49604	THUMPD3-AS1
6.61e-05	-1.34303	ZNF780A///ZNF780B
6.61e-05	-1.12399	PRDM10
6.63e-05	-1.68518	SAMD4B
6.65e-05	-1.27487	CEP68
6.65e-05	-1.20696	RAB23
6.68e-05	-1.37772	RLF
6.71e-05	-1.4689	PDIK1L
6.73e-05	-1.50398	TMEM177
6.73e-05	-1.4297	EPM2AIP1
6.75e-05	-1.29581	RBM12
6.75e-05	-1.19816	MESDC1
6.76e-05	-1.13841	RASEF
6.8e-05	-1.04236	PDGFA
6.95e-05	-1.06248	ZNF33B
6.95e-05	-1.17548	FOXF2
6.99e-05	-1.07751	SCAF4
7e-05	-1.15334	KIF16B
7.02e-05	-1.18109	RFWD3
7.03e-05	-1.28263	BTRC
7.06e-05	-1.44411	C8orf4
7.07e-05	-1.08022	LPIN2
7.13e-05	-1.84249	NFKBIZ
7.21e-05	-1.03204	KDM5A
7.21e-05	-1.01815	IFIT2
7.23e-05	-1.16665	ZNFX1
7.3e-05	-1.39461	C15orf65
7.39e-05	-1.375	LOC100287896
7.43e-05	-1.11436	EHF
7.43e-05	-1.10173	DR1
7.44e-05	-1.23979	ADPRM
7.44e-05	-1.35136	CREBRF
7.5e-05	-1.17082	MBLAC2
7.51e-05	-1.31405	CCSER2
7.52e-05	-1.54064	ZBTB26
7.55e-05	-1.94151	SNRPA1
7.56e-05	-1.39039	ZNF565
7.72e-05	-1.53699	TTC30B
7.74e-05	-1.86969	SIX1
7.74e-05	-1.00139	TFB2M
7.77e-05	-1.12762	SMOX
7.79e-05	-1.18318	MAP3K4
7.86e-05	-1.18177	BLZF1
7.88e-05	-1.00556	ZNRF1
8.02e-05	-1.10157	KBTBD4
8.02e-05	-1.00808	PEX14
8.14e-05	-1.0911	SGMS1
8.2e-05	-1.08253	KIAA0485
8.27e-05	-1.22107	REPS1
8.36e-05	-1.07306	C1orf116
8.47e-05	-1.02067	ASB8
8.5e-05	-1.03743	FOXP1
8.52e-05	-1.32977	ZSCAN32
8.55e-05	-1.17532	GIT2
8.55e-05	-1.0618	AMBRA1
8.55e-05	-1.4754	ZNF92
8.57e-05	-1.39611	ARIH1
8.69e-05	-1.44475	ZNF81
8.89e-05	-1.0639	RFC1
8.93e-05	-1.21538	ADPRHL2
8.93e-05	-1.43625	SLC19A2
8.98e-05	-1.20913	CSNK1A1
8.99e-05	-1.2815	FBXO38
9.04e-05	-1.37512	LSM11
9.19e-05	-1.38929	ARHGAP29
9.26e-05	-1.06206	SYNPO2
9.26e-05	-1.31336	ZKSCAN5
9.36e-05	-1.08235	TMEM267
9.38e-05	-1.0377	LUC7L
9.39e-05	-1.05207	FEN1
9.39e-05	-1.78205	TANC2
9.49e-05	-1.19576	TRIM16
9.57e-05	-1.09246	BANP
9.76e-05	-1.09668	ST3GAL1
9.8e-05	-1.14972	EPB41L4A
9.82e-05	-1.42342	HSD17B1
0.000101	-2.53064	WIPF2
0.000101	-1.27077	RBBP6
0.000101	-1.79811	KIAA2026
0.000101	-1.11821	NCOA6
0.000102	-1.06769	ZNF57
0.000102	-1.45665	KMT2D
0.000103	-1.17563	SEC24D
0.000103	-1.30636	ZBTB34
0.000103	-1.14841	MROH7-TTC4///TTC4
0.000104	-1.39502	ZNF222
0.000104	-1.21421	BDKRB2
0.000104	-1.08297	ANKRD11
0.000106	-1.31572	KLHDC7A
0.000107	-1.03279	PDP2
0.000108	-1.10188	PSME4
0.000108	-1.09104	CSTF2T
0.000109	-1.04771	PANK3
0.000109	-1.36004	ZNF823
0.000109	-1.05097	GAS2L1
0.000111	-1.17241	CD3EAP
0.000113	-1.04362	FOXJ2
0.000113	-1.07024	HAS3
0.000113	-1.12422	SERTAD1
0.000114	-1.27803	C18orf25
0.000115	-1.25951	PTCH1
0.000115	-1.03007	AMD1
0.000116	-1.40933	ZBTB6
0.000117	-1.39102	GRAMD3
0.000118	-1.1056	PHC3
0.000118	-1.22018	LOC145783///ZNF280D
0.000119	-1.2858	KIF21A
0.000119	-1.38574	SETD1B
0.000119	-1.35137	ZBTB11
0.00012	-1.33957	ATP5C1
0.00012	-1.03612	ZNF287
0.000122	-1.44574	ZCCHC14
0.000122	-1.09025	ATP6V0A2
0.000122	-1.30472	SLF1
0.000123	-1.05987	LNX2
0.000123	-1.1287	AURKA
0.000124	-1.05356	NCOA3
0.000124	-1.00012	USP47
0.000125	-1.94718	LPAR6
0.000126	-1.46754	SH3PXD2B
0.000126	-1.29787	FAM210A
0.000126	-1.24677	RNF43
0.000126	-1.3208	RND1
0.000127	-1.48399	RARB
0.000127	-1.14757	LOC284219
0.00013	-1.21791	CEP170P1///CEP170
0.000131	-1.0704	RPS16
0.000133	-1.04855	KCNK5
0.000134	-1.04927	NCR3LG1
0.000134	-1.59851	ZEB1
0.000135	-1.5616	SRSF3
0.000136	-1.1317	C5orf51
0.000139	-1.01806	KLF12
0.000139	-1.26936	PDZD8
0.000139	-1.35434	JADE3
0.00014	-1.04888	SH3RF2
0.00014	-1.25509	IRF9
0.00014	-1.23194	E2F3
0.000141	-1.01502	PEX13
0.000141	-1.52441	FIGNL1
0.000141	-1.02956	LOC101928747///RBMX///SNORD61
0.000141	-1.41126	TSHZ1
0.000142	-1.12071	FUT4
0.000142	-1.30434	ZNF764
0.000143	-1.24268	FRK
0.000143	-1.18393	ASTE1
0.000144	-1.21001	ZNF561///ZNF562
0.000145	-1.60761	CBLB
0.000146	-1.1448	SOCS2
0.000146	-1.00405	SLC25A36
0.000148	-1.05829	TOX2
0.000148	-1.50299	ZNF765
0.000148	-1.9558	SNAP25
0.000148	-1.3964	LARP4
0.00015	-1.61238	PRTG
0.000151	-1.10011	MKL1
0.000152	-1.33413	WDFY2
0.000153	-1.3551	NCOA2
0.000153	-1.3362	ZNF791
0.000153	-1.26728	SRFBP1
0.000153	-1.30644	ZNF407
0.000154	-1.07121	DHX36
0.000154	-1.46277	REV3L
0.000156	-1.35582	GEMIN2
0.000157	-1.18291	ZNF451
0.000162	-1.0421	CNST
0.000164	-1.18385	MTFR2
0.000165	-1.02505	POP1
0.000168	-1.37001	FOXD1
0.00017	-1.0426	PMM2
0.00017	-1.06884	FAM208A
0.000171	-1.54403	KCMF1
0.000173	-1.11879	LINC00847
0.000173	-1.06327	TRAF6
0.000174	-1.06744	QSER1
0.000175	-1.21542	MIR4657///PURB
0.000176	-1.44007	MED26
0.000176	-1.48018	SYNJ1
0.000178	-1.14614	NFYA
0.000178	-2.19523	FRMD4B
0.000179	-1.04421	HMGCR
0.000179	-1.29223	URB2
0.00018	-1.24823	MKL2
0.00018	-1.17862	CAMSAP1
0.000181	-1.10227	ZNF678
0.000182	-1.10016	MIR6732///ZC3H12A
0.000182	-1.37421	TNFSF15
0.000184	-1.13802	ZNF574
0.000184	-1.04613	LOC101926921///DAB2
0.000184	-1.3667	IKZF5
0.000187	-2.22008	POLR3B
0.000187	-1.05737	FUBP1
0.000189	-1.04134	ZNF280B
0.00019	-1.45693	EMSY
0.000191	-1.08478	ZRANB3
0.000192	-1.34581	ZKSCAN2
0.000194	-1.2931	FLCN
0.000194	-1.06536	SMC3
0.000195	-1.20103	DET1
0.000196	-1.14564	SP4
0.000196	-1.14907	RBMXL1
0.000197	-1.14917	NAV1
0.000197	-1.02241	CCDC97
0.0002	-1.56775	CHD7
0.000201	-1.1635	TRIM33
0.000206	-1.05977	TRIM23
0.000207	-1.47315	TTF1
0.000207	-1.29726	CSPP1
0.000207	-1.12102	AKIRIN1
0.000207	-1.29902	TM4SF1
0.000211	-1.17821	WDR70
0.000212	-1.88325	NSMCE4A
0.000213	-2.43692	RBM33
0.00022	-1.05258	GMNN
0.000221	-1.19966	SPECC1L
0.000221	-1.1456	G2E3
0.000222	-1.00946	COG3
0.000222	-1.71374	RPS6KC1
0.000226	-1.41869	FRAT1
0.000229	-1.31235	PIK3C3
0.000229	-1.79314	ALKBH1
0.00023	-1.42813	CHD1L
0.000232	-1.1242	SMYD4
0.000235	-1.0568	SERPINB9
0.000236	-1.20133	PLEKHA5
0.00024	-1.37429	EDRF1
0.000241	-1.45528	B3GNT5
0.000242	-1.52792	LCORL
0.000245	-1.01467	BRD1
0.000249	-1.00852	MSX2
0.000255	-1.11127	PRUNE1
0.000257	-1.12988	RAB20
0.000261	-1.15726	LARP4B
0.000261	-1.10667	HJURP
0.000264	-1.30525	NAPEPLD
0.000264	1.01599	RAB11FIP3
0.000265	-1.25054	ZNF331
0.000266	-1.02064	PYM1
0.000267	-1.35038	MAFF
0.000271	1.04056	ZNF224
0.000272	-1.21151	TRIP11
0.000274	-1.27772	PRKRA
0.000274	-1.0411	LRCH3
0.000274	-1.11324	FIGN
0.000278	-1.07244	C17orf100
0.000281	-1.16177	HIST1H3E
0.000281	-1.24753	FAM118B
0.000285	-1.2004	LINS1
0.00029	-1.21154	NOL8
0.00029	-1.02288	ZNF770
0.000297	-1.09496	MIOS
0.000299	-1.39358	ZNF14
0.000308	-1.20898	NCOA1
0.000309	-1.01177	RPGRIP1L
0.000312	-1.10425	RGCC
0.000315	-1.06724	VANGL1
0.000319	-1.08588	PDSS1
0.000321	-2.19545	KIF18A
0.000323	-1.15672	FBXO32
0.000326	-1.16481	FOXO3B///FOXO3
0.000328	-1.1689	ZNF711
0.000328	-1.07573	ALS2
0.000332	-1.07658	SOX6
0.000335	-1.08815	USP37
0.000339	-1.13447	SPRTN
0.000339	-1.25686	MIR943///NELFA
0.000339	-1.07729	SPSB2
0.000343	-1.01094	AKAP10
0.000344	-1.2216	ZFYVE26
0.000354	-1.02651	METTL25
0.000364	-1.01759	FRMD4A
0.000364	-1.11448	DTWD1
0.000379	-1.43417	ID4
0.000382	-1.0499	ING1
0.000385	-1.10424	FASTKD2
0.000391	-1.40371	PDS5B
0.000398	-1.06427	USP10
0.0004	-1.33992	C16orf87
0.000402	-1.3403	ZSCAN26
0.000402	-1.14982	FJX1
0.000404	-1.03332	C11orf57
0.000413	-1.04455	ZFP3
0.00042	-1.02894	NR2C2
0.000427	-1.1853	YPEL2
0.000427	-1.71953	ZC3H12C
0.000429	-1.14289	PHF21A
0.000439	-1.27518	TAF5L
0.000439	-1.38647	C12orf4
0.000445	-1.2965	DENND4A
0.000446	-1.10544	ZADH2
0.000447	-1.01459	DUXAP10
0.000448	-1.49372	TRPS1
0.000449	-1.18279	TAF3
0.000449	-1.17695	ZNF638-IT1///ZNF638
0.000453	-1.22589	RBM4B
0.000455	-1.34766	MED13L
0.00046	-1.28669	IRF2
0.00047	-1.11951	SLFN5
0.000477	-1.61384	PIM3
0.000491	-1.19384	KIAA1468
0.000494	-1.12778	IRF1
0.000495	-1.09405	ZNF101
0.000501	-1.13332	RIPK1
0.000509	-1.06474	ZNF226
0.000523	-1.18571	TMEM186
0.000525	-1.05117	PARS2
0.000526	-1.53063	TUFT1
0.000527	-1.11218	UBE2D3
0.000539	-1.14481	KDM2B
0.000548	-1.0276	SRGAP1
0.000563	-1.06011	TRAF4
0.000573	-1.00375	SETMAR
0.000573	-1.00468	KIAA1804
0.000582	-1.02699	ZNF566
0.00059	-1.21164	TP53INP1
0.000591	-1.01928	DIXDC1
0.000595	-1.08043	CCNG2
0.0006	-1.42856	NAA15
0.000607	-1.27924	ZNF202
0.000608	-1.13245	ALCAM
0.000645	-1.61799	CSRNP2
0.000648	-1.04666	SNIP1
0.000651	-1.31019	ZNF70
0.000651	-1.03372	SFT2D3
0.000654	-1.01099	ZNF112
0.000654	-1.22989	CKAP2
0.000654	-1.34571	HNRNPD
0.000673	-1.03097	WHAMM
0.000675	-1.16098	INTS9
0.000683	-1.07762	ZNF777
0.000687	-1.14739	MOB3A
0.000693	-1.09817	COL4A3BP
0.000698	-1.02876	DMXL2
0.000704	-1.0137	GSPT1
0.000711	-1.27023	GAPVD1
0.000745	-1.00657	OSBPL11
0.000771	-1.14411	PTEN
0.000776	-1.12792	ACVR2A
0.0008	-1.00827	TBC1D12
0.000811	-1.70207	GTF3A
0.000812	-1.01727	ZNF416
0.000822	-1.64247	ZNF274
0.000832	-1.07507	AP1G1
0.000837	-1.12649	KCTD10
0.000839	-1.09899	RPAP2
0.000844	-1.75844	FAM193A
0.000845	-1.02168	DENND1B
0.00085	-1.10696	ZNF526
0.000853	-1.24201	ZNF2
0.000853	-1.00441	RSPRY1
0.000853	-1.68508	IFIT3
0.000867	-1.0624	MAGI2
0.000905	-1.12309	TAF1B
0.000912	-1.03836	CHST3
0.000918	-1.0873	POM121C
0.000937	-1.00619	TIRAP
0.000966	-1.00571	SRSF6
0.000991	-1.19428	NRG1
0.00101	-1.40789	GPATCH2L
0.00102	-1.09208	TIPIN
0.00103	-1.21377	TRIM47
0.00104	-1.05478	TRIM39-RPP21///TRIM39
0.00105	-1.00687	DLG1
0.00105	-1.38685	SPDL1
0.00113	-1.09091	THRB
0.00113	-1.10138	GATAD2B
0.00114	-1.12759	ORC4
0.00115	-1.10688	TNKS2
0.00116	-1.02958	UBR5
0.00116	-1.34189	VCPIP1
0.00116	-1.0738	SON
0.00117	-1.01834	USP31
0.0012	-1.04151	KIAA1217
0.00128	-1.04409	BRAF
0.0013	-1.07174	ZNF721
0.00131	-1.00079	ZKSCAN8
0.00133	-1.08844	TRAPPC2B///TRAPPC2
0.00134	-1.14217	USF3
0.00136	-1.05185	DCBLD1
0.0014	-1.22884	DEPDC7
0.0014	-1.22457	ZNF614
0.00142	-1.45186	H2AFY
0.00149	-1.19334	HAUS3
0.00151	-1.00114	TRIM38
0.00152	-1.01838	SNX16
0.00153	-1.2245	DNAJC27
0.00155	-1.11902	PLEKHA6
0.0016	-1.56988	ZBTB9
0.00165	-1.4187	MAP3K14
0.00168	-1.06289	ZBTB3
0.00169	-1.06947	BEND3
0.00169	-1.08032	SLAIN1
0.00173	-1.00336	ZFY
0.00191	-1.07884	RAB11FIP2
0.00192	-1.08299	LINC01003
0.002	-1.21175	TRIM11
0.00201	-1.01309	CASC7///AGO2
0.00207	-1.00214	CDCA4
0.00212	-1.30036	SMURF2
0.00218	-1.06082	SKI
0.00218	-1.01253	ZNF587
0.00218	-1.04047	TGFBRAP1
0.00226	-1.625	SMAD5
0.00228	-1.36119	MAD2L1BP
0.00233	-1.01756	SUOX
0.00237	1.1409	MROH1
0.00238	-1.18786	FSBP///RAD54B
0.00251	-1.75562	FOXA3
0.00259	-1.30166	THAP10
0.00271	-1.02813	DNAJC6
0.00302	-1.05002	PEAK1
0.00319	-1.31131	PLEKHA8
0.00326	-1.29241	COA7
0.00331	-1.27919	WDR37
0.00357	-1.02997	ITPRIP
0.00366	-1.03225	ZBTB43
0.00371	-1.05088	ZNF605
0.00374	-1.03734	NUTM2B-AS1
0.00397	-1.00307	RAB39B
0.00402	-1.06685	FAM76A
0.00442	-1.12398	PLCL2
0.0046	-1.32127	RBM15B
0.00501	-1.13877	URGCP
0.00528	1.00861	TXN
0.00531	1.05426	SOD2
0.00536	-1.18105	ZSCAN31
0.00586	-1.14394	RIT1
0.00667	1.00453	JSRP1
0.00671	-1.02332	GTPBP2
0.00721	-1.02544	GART

## Sheet: Camptothecin
P.Value	logFC	Gene.symbol
0.000734	-5.13939	ATXN1
0.001529	-3.93027	SIPA1L1
0.002565	-4.75048	WDFY3
0.002565	3.81647	STX11
0.002565	2.72985	DKK1
0.002565	3.30641	HEXIM1
0.002565	2.49014	HBEGF
0.002726	-3.17981	NRF1
0.003017	-3.21324	TNS3
0.003017	2.72435	ATF3
0.003017	2.63281	THAP10
0.003017	-3.1486	VAV2
0.003017	-3.22904	TBL1X
0.003017	2.89643	SAT1
0.003017	2.64364	IER5
0.003017	4.19273	MAFF
0.003017	-3.63623	PHF21A
0.003017	-2.77681	GRB10
0.003017	-4.52171	APBB2
0.003017	-2.97018	NCOA1
0.003054	-2.38677	RBMS1
0.00326	-2.23946	AKAP9
0.00326	-2.26399	MEIS1
0.00326	-3.46266	EHBP1
0.00326	-2.17208	ORC5
0.00332	-2.73719	MLLT3
0.00343	-1.95238	MELK
0.00343	-2.25816	AURKA
0.00343	-2.51259	FAM69A
0.00343	2.5139	OSR2
0.00343	-2.3033	KIF25
0.00343	-2.21349	TCF7L2
0.00343	-2.04413	MKL1
0.00343	-4.42064	MNAT1
0.00343	-3.79811	LINC00963
0.003439	-2.01276	STAG1
0.003571	-1.90888	ACSL3
0.003571	2.17202	MIR4738///H3F3B///H3F3A
0.003571	-2.84655	PIBF1
0.003661	1.9846	CYP26B1
0.003661	-2.47754	ARFGEF1
0.003661	-3.13139	MBNL2
0.003661	-2.18794	BMPR1A
0.003661	-2.26987	TCF12
0.003661	2.34604	HIST1H3B
0.003661	-2.19185	MEIS2
0.003678	1.92351	CLP1
0.003784	2.3365	BAMBI
0.003797	-3.35642	DENND5B
0.003797	2.6333	RFPL3S
0.003797	-2.36864	CDC73
0.003815	-2.90665	SETBP1
0.00396	-1.78491	CLASP1
0.00396	-3.81419	ITSN1
0.00401	-3.28432	FAM168A
0.004012	-2.32908	NAV2
0.004051	-2.57237	PLEKHA5
0.004051	-2.65485	TRIO
0.004051	-1.88128	GNAQ
0.004051	-2.08697	PPP3CA
0.004051	-4.25751	ZHX2
0.004051	-1.78969	BBX
0.004051	2.2324	DUSP4
0.004051	-4.16891	FOXN3
0.004051	-1.80465	CUL1
0.004051	3.77043	RGS1
0.004051	-1.9303	DLG1
0.004051	-2.62989	CENPE
0.004079	1.98436	ASTE1
0.004172	-3.64349	MED13L
0.004477	-3.69084	XRCC4
0.004501	-1.8046	GTF2IRD1
0.004502	-1.94379	STAG2
0.004502	-2.19467	NR3C1
0.004502	-1.81192	TTC27
0.004502	-2.44587	PEX14
0.004502	1.73061	SLC30A1
0.004502	-2.34683	BUB1B
0.004502	-2.31084	ANKRD11
0.004502	-1.88507	MKL2
0.004502	1.80374	NAT1
0.004502	-4.34215	GPHN
0.004502	1.8609	SMG8
0.004502	-2.71031	LOC101928615///FNDC3B
0.004502	-2.89074	CTBP2
0.004502	-2.11823	PDE3B
0.004629	1.86489	PHLDA2
0.004629	-2.24648	PTPRK
0.004629	1.8219	TSPYL2
0.004629	-3.39564	MICAL3
0.004629	2.37169	C1QTNF3-AMACR///AMACR
0.004629	2.70443	LOC101929219///LOC100505650///C1orf186
0.004644	-1.81449	NDC80
0.004644	-1.95521	ZNF277
0.004698	-3.09969	PARD3
0.00476	-2.3221	MYO10
0.004814	-1.99159	USP34
0.004814	-3.56232	VAV3
0.004814	-2.57468	IGF2BP3
0.004814	-2.00246	KIF11
0.004951	-4.2106	PBX1
0.005127	2.30148	CDK5R1
0.005588	-1.98894	RASA1
0.005727	-3.02897	GSE1
0.005745	-2.75748	NCOA2
0.005745	-1.71803	ADCY9
0.005745	-2.81749	ITPKB
0.005745	-3.35885	EPB41L4A
0.005792	-1.6445	PPP1R12A
0.005802	-1.65728	MEF2A
0.005813	-1.77379	POT1
0.005831	-3.36998	EPHA3
0.005831	2.31193	RSRP1
0.005883	1.73351	MSX2
0.005922	-2.97971	KIF1B
0.005922	2.01139	MARCKSL1
0.005928	-1.67667	HNRNPDL
0.006068	-1.71062	PKP4
0.006101	-1.61727	PTEN
0.006101	-3.22992	EPHA7
0.006101	-3.65357	FCHSD2
0.006101	-1.47699	UVRAG
0.006101	-1.88917	UBR5
0.006101	1.73361	SOWAHC
0.006168	-1.79975	FBXW11
0.006168	-2.07574	NF1P9///NF1
0.006168	-1.90713	PAFAH1B1
0.006183	-4.97364	LDLRAD4
0.006273	4.03686	CCL20
0.006273	1.6764	UROD
0.006273	2.32473	ATP6V1G2-DDX39B///SNORD84///DDX39B
0.006273	-3.20176	PCNX1
0.006274	-2.03576	CDYL
0.006274	-1.92102	PDS5B
0.006281	2.24855	ENC1
0.006281	1.5267	MAD2L1BP
0.006281	-1.43389	MEF2C
0.006281	-1.93048	ATG5
0.006281	2.52069	H2AFJ
0.006284	1.57314	IP6K2
0.006324	4.4591
0.006525	1.9841	PMAIP1
0.006525	-2.04087	KAT6B
0.00658	-1.5825	KPNA3
0.006597	-2.30314	AFF1
0.006629	-3.15458	CHST11
0.006629	-1.48325	COBL
0.00671	2.25737	FZD7
0.006744	-1.79288	HMMR
0.006744	-2.08041	PDGFC
0.006744	-2.98951	AKAP13
0.006744	-2.31553	PELI2
0.006791	2.46314	HOXC13
0.006791	-2.17928	RPS6KC1
0.006823	-1.93352	TRRAP
0.006851	-1.83286	GAPVD1
0.006851	-1.47327	CNOT2
0.007093	-2.22099	EXT1
0.007134	-1.78297	ZMYM4
0.007261	-2.1219	PTK2
0.007273	-1.84732	UBE3A
0.007323	-2.08744	TUBGCP3
0.007392	1.62416	TBCC
0.007406	-1.81318	PMM2
0.007555	-1.91007	RNF13
0.007598	-1.76861	LIMCH1
0.007598	-1.73515	PPFIA1
0.007598	1.87251	ADO
0.007598	-2.00398	NFIB
0.007598	1.84682	UTP3
0.007598	2.20771	TNFAIP6
0.007598	-1.44184	TACC2
0.007598	-1.93921	PKN2
0.007598	-2.07973	MBNL1
0.007598	-1.40109	CBFB
0.007753	-1.97205	SETD2
0.007898	1.33228	CFAP20
0.007899	-1.92306	IQCJ-SCHIP1///SCHIP1
0.008074	-2.22878	NIPBL
0.008074	-1.3275	ACACA
0.008074	1.29688	SAP18
0.008074	-1.78367	ITPR1
0.008074	2.77147	PCGF1
0.008074	1.78875	AOC3
0.008074	-2.33898	DNAH3
0.008074	-1.84569	MTUS1
0.008074	-2.31886	CBLB
0.008074	-1.40585	USP47
0.008074	1.37777	PELO
0.008074	2.37643	GADD45A
0.008074	-2.80515	VPS13D
0.008074	1.7407	ADPRM
0.008074	-1.64985	PPP2R5E
0.008074	-1.5004	WWP1
0.008074	-1.38041	STK24
0.008074	-2.18782	HEG1
0.008074	-1.32611	INVS
0.008074	-1.73311	HS2ST1
0.008074	2.57839	PTGER4
0.008074	-1.42895	MFF
0.008074	2.19421	HIST2H2BE
0.008074	-1.98451	RALGAPA1
0.00809	1.52049	TACSTD2
0.00809	-1.41281	CEP192
0.00809	-1.41329	CRTC3
0.008139	-1.50149	PACSIN2
0.008159	-2.21255	OSBPL8
0.008159	-1.56039	PHIP
0.008159	1.41533	FAM46C
0.008278	-3.0123	ANKRD26
0.008335	-2.26868	AGAP1
0.008366	-1.36389	HELZ
0.008366	-2.46272	SCAPER
0.008366	2.42914	TUBB2A
0.008366	-1.60294	IL15
0.008366	1.62504	TPBG
0.008366	-2.02649	RABGAP1
0.008366	-1.89289	GAB2
0.008366	-1.90042	ACVR1
0.008366	-1.94318	GINS1
0.008366	-2.44045	MAP2K5
0.0084	-2.35964	HOPX
0.0084	1.46234	PLK2
0.008425	-1.33526	CAB39
0.008477	-4.19063	RNGTT
0.008477	-2.41752	SORBS2
0.008477	-2.2687	TLK1
0.008477	-2.18131	DMXL1
0.008477	1.49451	ZNF408
0.008477	1.57906	NXT1
0.008477	-1.52786	PIP4K2A
0.008654	1.5874	C1orf216
0.008927	1.56299	ZNF330
0.008941	-1.45997	MBD2
0.008941	-3.24358	GIGYF2
0.008941	-1.48269	PID1
0.008941	1.37967	PPIF
0.009256	-1.68807	MED27
0.00932	1.65836	RNF113A
0.00932	-1.45594	UTP18
0.009332	-3.29737	ROR2
0.009332	-1.93429	SLC25A12
0.009475	-2.23406	MID1
0.00948	1.37377	CDC42EP2
0.00948	-1.88379	LOC401317///CREB5
0.00948	-3.04047	RUNDC3B
0.009559	1.92994	IFT22
0.009559	1.52374	FOXC1
0.009586	1.64365	AEN
0.009603	-1.91329	TRIM2
0.009603	-1.37519	RAB3GAP2///AURKAPS1
0.009661	2.01805	TMEM158
0.00971	1.78331	FZD1
0.00971	-2.55013	CBFA2T2
0.009834	1.68131	SDC4
0.009834	-1.75248	EGFR
0.009834	-1.21249	SMAD2
0.009834	-1.59035	TPST1
0.009834	-3.29106	C10orf76
0.009834	-2.35081	WDR70
0.009834	-1.50499	NEK1
0.009834	-2.78443	PKNOX1
0.009834	-1.61787	PRKACB
0.009859	-1.45906	SYNCRIP
0.009994	-2.18668	DOCK9
0.010007	-1.2535	RAD50
0.010007	1.7151	CD2BP2
0.010007	2.70607	GADD45B
0.010018	-1.54777	CUL2
0.010051	-1.34997	ANKRD17
0.010083	-1.47131	WIPF1
0.010098	1.41472	DYRK3
0.010098	-1.44309	SLC35F6///CENPA
0.010192	1.47799	ADM
0.010192	-1.75922	GAREM1
0.010438	-1.33214	SLC7A1
0.01044	-2.83984	KCNQ1
0.010468	-1.25323	NUP85
0.010485	-1.78855	MYO1E
0.010507	-1.93586	FNDC3A
0.010519	-2.52149	WDR7
0.010566	-3.30786	STK3
0.010573	1.65554	MFSD5
0.010573	-1.68377	PHF20
0.010576	-1.60584	PIK3CB
0.010688	-1.49072	ORC2
0.010751	1.24814	NRBF2
0.010941	-1.35587	WDR44
0.010958	-1.21298	SUZ12
0.010989	-1.48043	ATAD2B
0.011012	-2.69714	ZMYND8
0.011012	-1.34882	PTP4A1
0.011012	-2.1572	FRYL
0.011012	-1.5268	SRGAP2C///SRGAP2B///SRGAP2
0.011012	-3.30089	NVL
0.011076	1.26987	ZNF22
0.011076	-1.60115	TJP1
0.011076	-1.33584	RDX
0.011076	-3.52857	MAD1L1
0.011076	-1.24819	KIF2A
0.011076	-1.62537	ASPM
0.011087	-2.08958	CSDC2
0.011105	-1.52999	MAP2K4
0.011168	-1.50694	CAPN7
0.011275	-2.09376	PIK3C3
0.011481	-1.83255	SVIL
0.0115	-1.6895	FYN
0.011512	-1.26945	GNA12
0.01155	-1.9809	PDE4D
0.011575	-1.3983	ABCC1
0.011582	-1.17438	PIAS1
0.011582	-1.29241	NCOR1
0.011723	-2.19995	CHD9
0.011747	-1.36616	CUX1
0.011747	-1.33881	UBAP2
0.011747	-1.47449	CTDSPL
0.011747	-2.92183	SYT17
0.011747	1.68453	MAPKAPK5-AS1
0.011747	-1.23295	GTF3C1
0.011747	-1.21984	USP13
0.011749	-1.42748	RBPMS
0.011749	-1.30369	WDR26
0.011749	-1.28166	C2CD3
0.011749	-1.58779	HECTD4
0.011749	-1.51529	DDX10
0.011749	-1.44764	OSBPL3
0.011749	-1.38539	MEGF9
0.011749	-2.4703	ARHGAP35
0.011756	-1.43506	RXRA
0.011778	-3.0762	C8orf44-SGK3///SGK3
0.01179	-1.62242	RAPGEF2
0.011813	-2.3677	MAP3K5
0.011833	-1.67421	PDS5A
0.011833	2.7235	LHX6
0.011839	1.85502	PHLDA1
0.011839	-1.3675	LARS2
0.011839	-1.70519	GPSM2
0.011839	-1.60321	FAT4
0.011839	1.39319	MEPCE
0.011839	-1.37727	SLC1A1
0.011843	-1.33672	CNOT6
0.012046	1.44371	IL6
0.012057	-1.49319	TNKS
0.012057	-1.26379	TNRC6B
0.012057	1.97536	HES1
0.012057	-1.59285	CSGALNACT1
0.012057	-2.22778	TRAK1
0.012057	1.42061	IMP3
0.012057	-2.75724	PSD3
0.012057	-1.28061	GSK3B
0.012057	-1.17559	CLOCK
0.012057	-1.37044	JADE2
0.012057	-1.88437	NBEA
0.012057	-1.23848	PRPSAP2
0.012057	-1.9677	DSCAM
0.012057	2.18707	GDF15
0.012057	1.38529	DCLRE1B
0.012146	1.67362	CHCHD7
0.012146	1.34868	ZNF24
0.012146	1.42729	MCL1
0.012146	-4.88027	PRR16
0.012162	2.98468	TRA2A
0.012192	-2.31793	ROCK2
0.01221	1.53486	HAUS3
0.012223	-1.26982	TDP1
0.012228	-1.97273	DENND2D
0.012285	1.15528	IRF1
0.012342	-1.122	NCAPG
0.012342	-1.31279	MTX2
0.012342	-1.6878	MIR3658///UCK2
0.012342	-1.38461	CPTP
0.012342	1.50719	PEA15
0.012422	1.15814	POP7
0.012433	-1.6765	TBL1XR1
0.012433	-2.91811	WWC1
0.012461	-1.83209	LARP4B
0.012502	-1.64541	EIF4E
0.012502	-1.85411	ROCK1
0.012502	-1.31303	CENPF
0.012513	1.13085	PTPN18
0.012555	-1.54522	INPP5A
0.012561	-1.48632	OSBPL10
0.012563	-1.57939	MGAT5
0.012563	-1.35858	CREB3L2
0.012563	-1.38687	ARHGAP17
0.012563	1.56611	LINC00921///ZNF263
0.012572	1.39506	C11orf95
0.012572	-1.55494	UBR2
0.012572	-1.35886	CUL5
0.012572	-1.87469	TRIM33
0.012572	-1.31611	TYW1
0.012572	-1.32506	SIK1
0.012572	-1.23221	UBAP1
0.012682	-1.26895	KLC1
0.012821	-1.3069	PHACTR2
0.012918	-1.89742	SYNRG
0.013032	-3.25357	PRKCZ
0.013103	-1.20939	WBP1L
0.013141	-1.5196	RREB1
0.013141	2.29467	ZNF222
0.013141	-1.82544	PDE8B
0.013196	-1.24921	SKIV2L2
0.013232	1.73795	MIR22///MIR22HG
0.013232	1.16434	DUSP14
0.013232	-1.1505	PUM1
0.013232	-1.7276	ANKRD28
0.013232	1.51461	DYRK2
0.013315	1.33132	EPHA2
0.013315	2.05322	ID2B///ID2
0.01333	1.56555	IRF7
0.013357	-1.6748	LRRFIP2
0.013357	1.25972	HHEX
0.013357	-1.10848	XPO1
0.013357	-1.76575	LMNB1
0.013372	-1.18954	ZCCHC14
0.013397	-1.36503	GOLGA4
0.013397	1.98567	RBM48
0.013463	1.74619	LIF
0.013713	-1.49644	CD2AP
0.013725	-1.38777	ANKHD1-EIF4EBP3///ANKHD1///EIF4EBP3
0.013726	1.27659	CUBN
0.013726	2.44057	LRRC14
0.01376	3.62435	KIAA0754
0.01376	1.06953	ATMIN
0.01376	-1.76131	LGR5
0.013765	-1.3457	TRMT61B
0.013812	-1.32045	FERMT2
0.013838	4.35403	ABCF2
0.013838	1.51948	DUSP5
0.013886	-1.92591	CTIF
0.013893	2.70819	DUSP6
0.013893	-1.26412	NUP98
0.013912	-1.24391	AQR
0.013912	-1.25979	ENO2
0.013963	1.64794	C11orf68
0.013963	-1.57186	KAT5
0.013963	-1.5091	AMBRA1
0.013963	-1.39448	CDK19
0.013963	-1.27074	PSMG2
0.013963	3.06737	MAGEB4
0.013963	-1.63661	THADA
0.013963	-1.15987	LBR
0.014101	-1.59728	KRIT1
0.014153	-1.23671	ASXL1
0.014171	-1.94454	BAZ2B
0.014204	-1.35266	DTL
0.014204	-1.29486	SYNJ2
0.014238	-2.0059	CENPI
0.014238	1.24198	SESN1
0.014238	-1.43892	HMOX1
0.014238	-2.03635	DGKD
0.014238	3.60875	CXCL8
0.014238	-1.21757	TRIM16
0.014238	-1.27461	NPR3
0.014338	2.31973	LAMA2
0.014338	-1.41181	ARIH1
0.014604	-3.09103	PRKCA
0.014618	1.28865	ASNSD1
0.014647	-1.24764	PARN
0.014647	-1.24245	CDKAL1
0.014705	1.17714	GCC1
0.014772	-1.30249	SHOC2
0.014793	1.54257	PABPN1
0.014841	-1.37839	ASAP1
0.014912	-1.17704	FXR1
0.014912	1.71649	DIS3
0.014974	2.06124	STC2
0.014999	-1.09144	PRRC2C
0.014999	-1.59292	WDHD1
0.014999	1.44437	TMEM177
0.014999	-1.33375	DMD
0.014999	1.1891	BLCAP
0.014999	-1.44037	CDK14
0.014999	-1.15264	2021-09-09
0.014999	-1.11416	TP53BP1
0.014999	-1.10593	TIA1
0.015042	-1.44357	PTPN3
0.015051	-3.33653	FUT8
0.015051	-1.65912	SPG20
0.015059	-2.75803	ARNTL
0.015059	-1.30377	TOPBP1
0.015059	1.36749	ZNF302
0.015059	-1.2096	VPS33B
0.015182	-1.26325	PANK2
0.01519	-1.29679	MTDH
0.01519	-2.30592	TOX
0.01519	-1.11397	MARK3
0.01519	-1.27882	RYK
0.015241	-1.05838	ZGPAT///LIME1
0.015241	1.48199	NXF1
0.015265	-1.1424	ATP2A2
0.015265	-1.17245	TPX2
0.015265	-1.23353	TLK2
0.015305	-1.25862	NEK4
0.015342	3.57084	ZNF574
0.015342	-1.40965	PDHX
0.015458	-1.02662	TPR
0.015458	-1.29151	CAMSAP1
0.015458	-1.21328	PALLD
0.015458	-1.3431	CKAP5
0.015458	-1.02835	WTH3DI///RAB6A
0.015489	-1.7897	BRD7
0.015512	-1.24176	ETS2
0.015548	1.26726	PIGL
0.015548	-3.09151	SYNE1
0.015564	-2.68564	CHMP6
0.015609	1.11932	BTG1
0.015622	-1.20947	YTHDC2
0.015629	-1.01378	OFD1
0.015663	-1.38314	ABI1
0.015663	-1.11009	CNTRL
0.015705	-1.06205	UBE2K
0.015734	-1.02938	EFL1
0.015799	-2.20167	MAP7
0.015888	1.28544	DUSP7
0.015954	-3.00436	CPEB3
0.015954	-1.58994	INPP4A
0.015954	-1.58375	CLASP2
0.015967	-1.03693	UBE3C
0.015967	2.80658	RPLP2
0.015967	1.01234	FOXF2
0.015967	-1.38565	PLK1
0.016005	-1.51923	PHTF2
0.016013	-1.8583	QKI
0.016013	1.29776	DNAJB9
0.016013	-1.29327	TULP4
0.016111	1.18463	NR1D1///THRA
0.016125	1.31852	TAF7
0.016125	-1.46636	SH3BP5
0.016136	-2.79354	TMPO
0.016143	3.61417	HOXA11
0.016242	1.14925	RNF139
0.016242	1.04496	SNIP1
0.016242	-1.22101	DHX16
0.016252	-1.63496	SIK3
0.016446	-1.51107	CASC7///AGO2
0.016459	-1.46432	LPGAT1
0.016459	-1.16437	LPCAT1
0.016572	1.25388	YRDC
0.016572	1.0327	ZNF7
0.016572	1.63942	GSTT1
0.016572	-3.06187	ENOX2
0.016572	-1.28324	2021-03-06
0.016572	-1.43185	COBLL1
0.01658	-1.25371	AGFG1
0.01658	2.61757	THBD
0.01658	-1.07926	KIAA1033
0.016683	-2.28212	ZNF532
0.016683	1.0752	FASTKD5
0.016744	-2.77741	PDE10A
0.016746	-1.22863	FAM13B
0.01684	1.26576	ZNF419
0.01684	-1.08063	WAC
0.016851	2.04036	RSL1D1
0.01686	-1.05175	SLC25A13
0.01686	-1.4229	HPCAL1
0.01686	-2.06715	IGF1R
0.016864	-1.33064	PHLPP1
0.016864	-1.16687	ANKHD1-EIF4EBP3///ANKHD1
0.016864	-2.28197	SRPK2
0.016864	-1.45415	CASP6
0.016864	1.44013	ZNF343
0.016881	-1.08789	INPP5F
0.016952	1.97841	CXCL1
0.016952	-1.87407	ARHGAP32
0.016987	1.12415	TRIM68
0.017032	1.38752	RPUSD2
0.017032	-1.64679	CHST15
0.017053	-1.20621	STAU1
0.017088	-1.49024	PDE8A
0.017118	-1.94203	LGR4
0.017121	-1.57873	RAD54L2
0.017127	-1.33129	MAPK14
0.017217	1.45185	FAM53C
0.017217	-1.3742	RPS6KA2
0.017217	-1.08099	GCLC
0.017217	1.19443	BMX
0.017217	1.00306	TRIAP1
0.017282	1.01073	PCDH7
0.017299	-1.60648	ARHGEF10
0.017408	-1.43648	TRPS1
0.017502	1.0319	SETMAR
0.017519	-1.14475	UBE2D2
0.017625	-1.68293	TTC28
0.017648	1.10161	FZD5
0.017648	-1.15019	CCDC90B
0.017832	1.39133	BAG5
0.017982	-1.39392	MCM9
0.017982	-1.39212	PPP2R5C
0.018021	-1.28603	CDC42BPA
0.018038	-2.20325	SEC23IP
0.018038	-1.35693	SNAPC5
0.018108	-1.92917	CDS2
0.018347	-2.78541	MPDZ
0.018376	-1.59415	ZCCHC11
0.018376	-1.38566	DEK
0.018429	2.34215	RABEP2
0.018569	-1.21382	PHF3
0.018695	-1.28482	NMT1
0.018704	-1.27305	TPD52
0.018758	-1.44229	KIF20B
0.018779	-1.19879	KHDRBS3
0.018796	-3.27852	PLD1
0.018849	-1.51677	NDRG4
0.018849	-1.45816	RPS6KA3
0.018857	-1.22665	MIR4680///PDCD4
0.018861	-1.1767	UBE2G1
0.018955	1.24354	FUT4
0.018972	1.04895	SCAND1
0.019082	-1.41702	CEP350
0.01909	-2.88886	TANC2
0.019092	1.22248	TOB2
0.019096	1.3886	BRD2
0.019096	1.08967	ZKSCAN1
0.019096	-1.15515	CDK13
0.019096	-2.43383	PCYT1A
0.019096	-1.14169	TAF4
0.019096	-1.07817	TRAM2
0.019096	-1.62467	ELP4
0.019211	1.57236	ZNF426
0.019211	-1.41763	TOP2A
0.019217	-1.20979	GMPS
0.019384	1.16968	ZNF394
0.019384	-2.22023	TDRD3
0.019384	-1.12306	CACNA2D3
0.019384	-1.69643	NEK7
0.019384	1.01997	THAP1
0.019384	-1.24942	BPTF
0.019384	-1.23157	KDM3B
0.019384	-1.34314	RANBP9
0.019396	-1.11855	PIK3R4
0.019396	-1.77812	SLC7A11
0.019396	-1.30404	SS18
0.019396	-1.94007	REEP1
0.019396	-1.55865	ASAP2
0.019475	-1.10955	EMC2
0.019475	-1.37031	ZMYM2
0.019522	-1.26428	SNX13
0.019522	1.44212	LARP6
0.019523	-1.87932	RAD51AP1
0.019529	-1.49315	STK39
0.019529	-1.25333	CUL3
0.019558	-1.51595	DENND4A
0.019558	2.76067	CLN8
0.019771	-1.01151	VANGL1
0.019854	1.16823	ZNF593
0.019888	-3.42811	RB1
0.019895	-1.06632	USP7
0.01993	-1.0313	TACC3
0.019941	-3.72785	MPHOSPH9
0.019972	1.60652	ZNF304
0.019972	-2.06869	KDM4B
0.019978	2.66316	PI3
0.019999	-1.46339	WWTR1
0.020078	-1.26696	RNF216
0.020078	-1.14294	NGLY1
0.020078	-1.36596	EMG1
0.020078	3.41484	SPRY2
0.020116	-1.22125	CD58
0.020122	1.29869	PIM2
0.020138	1.69457	C10orf2
0.020191	-1.22833	FOXK2
0.020225	-1.21761	PBRM1
0.020225	-1.82689	BAZ1A
0.020287	-1.36305	WWP2
0.020287	1.10806	RCBTB2
0.020287	-1.16673	MDFIC
0.020287	-1.24972	TXNRD1
0.02047	-1.70917	C2CD5
0.020522	-1.22465	SAP30
0.020522	-1.38588	SEC24B
0.020522	-2.45118	FGF12
0.020522	-1.06871	NPY2R
0.020661	-1.46668	ABTB2
0.020706	-1.13391	MARK4
0.020716	1.13559	RNF25
0.020716	-2.13048	NPAS2
0.020908	-1.03627	CSNK2A1
0.020908	-1.24067	PAIP1
0.020908	-1.19611	SEC24A
0.020908	-1.64029	CDC27
0.020958	-1.4435	RAD17
0.021026	1.76404	KCNH6
0.02105	1.13371	ING2
0.021101	-1.05506	SWAP70
0.021118	-1.35152	MDN1
0.021118	-1.01057	RRM2
0.021166	-1.28093	SNORD14D///SNORD14C///HSPA8
0.02121	-1.68485	PRIM1
0.021212	-1.10029	TRIP12
0.021267	-2.1064	COG7
0.021267	1.30202	EPS8L1
0.021267	-1.04111	GOLGB1
0.021267	-2.56981	KAZN
0.021267	1.30479	SEL1L2///GPR37
0.021267	-1.01439	RFC1
0.021279	-1.04908	EFR3A
0.021367	-1.68135	USP24
0.021367	-1.25367	TBC1D9
0.021367	-1.06937	NASP
0.021367	1.32587	SOX9
0.021367	-2.01461	SEC24D
0.021367	1.07724	USP21
0.021367	-2.53919	PPM1H
0.021367	-1.00671	PPP2R2A
0.021367	-1.07526	EPHA5
0.021367	-1.11567	WTH3DI///RAB6C///RAB6A
0.021367	-1.71338	ECT2
0.021463	-1.02662	MAP4
0.021463	-1.21874	MSH2
0.021494	-1.97214	SNX24
0.021584	-1.84627	NUFIP1
0.021584	1.05929	C6orf120
0.021654	1.02173	MAP1LC3B
0.021654	-1.28428	SPAG9
0.021797	-1.08643	SLC25A16
0.02182	-1.07237	SSFA2
0.021838	-1.02268	WDR59
0.021838	-1.19113	SLC38A1
0.022043	1.89032	VCPIP1
0.02206	-1.32251	POLR3B
0.02206	-1.37057	RAB2A
0.02206	-1.35055	CSPG4
0.022088	-1.35939	CDK8
0.022088	-1.07758	DHX32
0.022088	-1.28974	FBXL2
0.022096	-1.1306	HERC2
0.022162	-1.26497	PRKD3
0.022162	-1.01558	DGCR2
0.022183	-1.56511	MARK1
0.022183	-1.04092	CNOT1
0.022325	-1.12401	USP9X
0.022438	-1.36054	DENND5A
0.022505	-1.13595	U2SURP
0.02259	-1.0468	FASTKD1
0.02259	-1.02615	MIR6125///USP15
0.02259	-1.21639	UBE4B
0.022618	-1.22892	CAMSAP2
0.022621	-1.34759	SENP6
0.022621	1.09751	UBE2Q1
0.022621	-2.37173	DENND1B
0.022621	-1.38171	NEDD4
0.022627	-1.37824	ANKS1A
0.022678	1.05068	SOX4
0.022685	-3.26101	ROR1
0.022706	-1.30856	REV3L
0.022706	-1.79889	RAB28
0.022706	1.04289	LIPT1
0.022706	-1.26392	NCOA6
0.022706	-1.14317	ADSS
0.022771	-1.32012	NCK2
0.0228	-1.68418	IBTK
0.0228	1.58452	IFIT5
0.022826	1.90742	FOSL1
0.022869	-1.02935	MACF1
0.022899	1.15841	MRFAP1L1
0.022899	-1.01171	ZBTB20
0.022899	-1.24767	SMAP1
0.022968	1.03183	SFN
0.022968	1.47427	PCYOX1L
0.022976	2.17118	SPATA2
0.023011	-1.23677	ARFGEF2
0.023023	-1.01903	SFPQ
0.023047	1.08234	LOC157562
0.02308	-1.44158	HIPK2
0.023124	1.22181	MIEF1
0.023126	-1.20122	MET
0.023126	1.47794	KLHL21
0.023126	-1.0881	NRIP1
0.023126	1.09703	RBM8A
0.023126	-1.21422	PITPNB
0.023126	-1.04873	NUSAP1
0.023126	-1.12797	ADGRA3
0.023126	-1.30816	USP32P2
0.02323	-1.48626	CXXC4
0.023242	1.02996	TMEM222
0.023273	-1.53406	ORC4
0.023413	-1.65798	ERBIN
0.023413	-1.23321	RAI14
0.02342	-1.34795	UBE2B
0.02342	-1.19131	MPP6
0.02342	-1.50444	DCUN1D4
0.023437	-1.33509	BRCA1
0.023452	1.0429	ZNF12
0.023452	-1.49036	PDE3A
0.023508	1.05799	PUS3
0.023793	3.8053	GBX2
0.023793	-1.15791	CASD1
0.023863	1.12805	RBM22
0.023962	-2.71346	RSF1
0.024081	-1.22847	RTF1
0.02415	1.25933	ZBTB43
0.024249	1.04018	MID1IP1
0.024268	-1.57989	PJA2
0.024268	1.18369	ZNF134
0.024353	1.55195	SDHAF1
0.024411	-1.18913	TRAPPC8
0.024442	-1.40945	KIF14
0.024442	-1.321	EPS8
0.024501	1.13511	H2AFX
0.024537	-1.72966	RAPGEF6
0.024684	-1.18653	CRYBG3
0.024724	-1.97417	ZFHX3
0.024724	-1.40652	MON2
0.024855	1.37835	ADAMTS2
0.024859	-1.1368	FAM208A
0.024867	1.11762	ZFP36L2
0.024955	1.14466	ZNF580
0.025019	-1.03856	WTAP
0.025024	-2.67928	TBC1D22A
0.025044	1.54621	GJB3
0.025064	-1.84123	NCAPD3
0.025111	1.19421	VCPKMT
0.025111	-1.88185	ATXN2
0.025111	-1.3781	ATF7IP
0.025318	-1.84839	COL4A3BP
0.025489	2.397	NPIPA5///NPIPB6///NPIPB8///NPIPB3
0.025651	-1.83584	ZNF609
0.025651	-1.04745	TMEM168
0.025668	-1.18135	IPO7
0.025668	-1.54208	SAFB
0.025731	-1.289	RBPJ
0.025731	-1.14503	WDR48
0.025842	-1.65645	PHF2
0.025842	-2.08448	CLIP1
0.025961	-2.35154	TMEM127
0.026026	-1.25644	PSME4
0.026026	-1.11854	PSMD5
0.026213	2.41797	GREB1
0.026213	1.48965	WDCP
0.026213	2.06514	FLRT3
0.026237	-2.11967	PYCRL
0.026239	-2.91756	LIMK1
0.026239	1.42956	CSRNP2
0.026251	2.12763	GPER1
0.02628	-1.87223	PROC
0.026323	2.33944	GRK4
0.026381	-2.00784	CEP63
0.026672	1.20156	PTGER2
0.026715	-1.12547	ATR
0.026986	-1.11325	LMO1
0.027128	-1.44206	ATP13A3
0.027128	1.0433	FEM1B
0.027218	-1.33264	ASXL2
0.027218	1.45017	FDXR
0.027218	1.41427	LHX2
0.027218	-2.11154	ZEB1
0.027218	-1.01253	TFB1M
0.027218	-1.34156	ANKRD27
0.027218	-1.11253	CCNH
0.027291	-1.06228	FAT1
0.027291	-1.4615	SH3GL2
0.027291	-1.4964	ARFIP1
0.027383	-1.55129	SCAMP1
0.027477	-1.4697	NSD1
0.027477	-1.24811	LOC101930241///ARHGEF4
0.027477	-1.184	WAPL
0.027564	-1.3502	GNAL
0.027564	-1.05933	CCNA2
0.027664	-1.37366	MSRB1
0.027681	1.24568	CDX4
0.027681	-3.30749	SSBP2
0.027702	-1.17509	RBM19
0.027702	-1.27307	BARD1
0.027758	-1.74768	YIPF6
0.027758	1.44496	ZNF211
0.027758	-1.01653	SHQ1
0.027758	1.59726	SLC6A8
0.027758	-1.00147	AHI1
0.02778	-1.6655	SEMA4D
0.027931	-1.26875	POLA2
0.027931	-1.18435	TMX2-CTNND1///CTNND1
0.02803	-1.18362	SLTM
0.028216	1.30481	TMEM100
0.028216	1.56361	RGS2
0.028262	-1.01053	PPP6R3
0.028331	-1.36585	MYCBP2
0.028338	-1.20215	RB1CC1
0.028384	-1.07228	FANCL
0.028544	-1.27857	WNK1
0.028977	1.30007	POLR1C
0.029085	1.45049	PDIA2
0.029369	1.07982	NSUN5P2///NSUN5P1
0.029369	-1.18408	MYO1B
0.029369	-1.00324	SMC4
0.029399	1.36404	IGFBP3
0.02942	-1.06024	ABCE1
0.02945	2.1072	PCDH9
0.02945	-1.16971	KNTC1
0.029468	1.02984	AKAP8
0.029512	-1.23719	GULP1
0.029662	-1.09119	GRAMD1B
0.029662	-1.51218	KCNK3
0.02973	-1.04655	ARL15
0.029763	-1.07341	FAM20B
0.029769	-1.13871	PUS7
0.029769	-1.55079	TNXB///ATF6B
0.029769	-1.07118	SEMA3C
0.029769	-2.157	PRIM2
0.029836	-1.15299	PDLIM5
0.029836	1.07954	SCO2
0.030195	-1.29122	RHOT1
0.030195	1.45659	TRIB1
0.030195	-1.08076	PDCD10
0.030195	-1.0385	SNRNP40
0.030195	1.07982	KCTD2
0.030455	1.70026	SNORD54///RPS20
0.030582	-1.11879	PAGR1
0.030582	2.56365	SCAND2P
0.030582	-1.318	TMEM223
0.030582	1.14776	FBXL6
0.030582	-1.73977	VPS54
0.030582	-1.14304	FARS2
0.030582	-1.27448	ZC3H14
0.030787	-3.96199	GRK5
0.031008	-1.47116	SCARB1
0.031008	-1.72538	PRIM2B///PRIM2
0.031008	1.03359	EIF1
0.031008	-1.96094	ACAP2
0.031015	1.63125	ABCD4
0.031071	-1.47042	CDK17
0.031071	-1.06064	SYNE2
0.031071	2.22397	SERPINA10
0.031203	1.07697	KLF4
0.031208	-1.24554	CLINT1
0.031234	1.36592	ZBTB48
0.031324	-1.13621	USP8
0.031324	-1.53116	DLEU2
0.03151	1.19728	PLEKHF2
0.03153	-1.0004	DDX52
0.031534	-1.15307	GLCE
0.031557	-1.23939	CCDC88A
0.03159	2.85271	ABAT
0.031596	-1.92053	GAS1
0.031596	-1.22917	TRIM24
0.031647	-1.23566	HOMER1
0.031695	-1.05949	MAP1B
0.031695	-1.0425	CRLF3
0.031695	-1.63677	ELOVL6
0.031699	-1.39149	FMR1
0.031769	-1.14998	LINC01278
0.031769	1.67642	SOCS1
0.031769	-1.15719	LRRC40
0.031789	-1.05869	RBM39
0.031789	-1.08836	KIF15
0.031789	-1.67161	GOLIM4
0.031789	-1.25138	MKLN1
0.03179	-1.20147	PAPPA
0.031941	1.11488	LRCH4
0.031941	-2.34649	ERG
0.031959	-2.31684	USP33
0.03202	-1.39082	MAVS
0.03211	1.5425	NFKBIA
0.03211	-1.00748	TCF20
0.03211	2.43677	EDRF1
0.032165	1.20503	BCL10
0.03222	-1.18901	CEP57
0.032248	3.06001	APOE
0.032248	1.19861	TFAM
0.032256	-1.40814	DDX17
0.032286	-1.11026	XPO6
0.03234	-1.42289	FAM208B
0.032385	-2.09939	RRBP1
0.032543	1.17356	CD36
0.032543	-1.13317	MAN2A1
0.032543	-1.16227	DIAPH2
0.032543	-1.35137	SETX
0.032543	-1.01049	PRRC2B
0.032543	-1.41624	LSM14A
0.032546	-1.07729	MECOM
0.032567	1.06204	ZNF230
0.032627	-1.12049	MFN1
0.032674	-1.94631	PDE6D
0.032674	-1.16188	CCDC91
0.032676	-1.00051	NPEPPS
0.032823	-1.39828	SPC25
0.033168	1.15368	RNF44
0.033221	1.60189	SMIM7
0.033221	-1.66738	FAM188A
0.033308	1.05562	SYNPO
0.033308	-1.09636	USP25
0.033544	1.86457	HOXA10-HOXA9///MIR196B///HOXA9
0.033544	-3.71005	DOCK10
0.033578	-1.71003	KDM5A
0.033578	2.05088	NNAT
0.033581	1.25949	COX20
0.033641	-1.20642	MADD
0.033686	-1.03467	ARMCX5
0.033986	-1.56532	H1F0
0.033986	-1.21586	NXN
0.034128	-1.15306	SKA1
0.034278	-1.08793	ARHGAP11A
0.03435	1.2855	HIC2
0.034363	1.23413	ZNF813
0.034446	-1.09544	SLC25A32
0.034507	-1.9695	SLCO3A1
0.034622	-2.10451	CEMP1///AMDHD2
0.034622	-1.58581	SOS1
0.034713	-2.66577	GRM1
0.034845	1.47772	ATG12
0.034898	-1.23185	YEATS2
0.034917	-1.09264	RCOR1
0.034953	-1.2426	COPS2
0.03505	1.06466	ZNF3
0.035384	-1.36983	ARNT
0.035384	1.09359	AKAP17A
0.035484	-1.24274	PICALM
0.035484	-1.30955	PECR
0.035484	-1.14694	SRBD1
0.03563	-2.00311	CPT1A
0.03568	-1.19196	SNAP25
0.03568	-1.42522	MCM3AP
0.035682	1.58699	EREG
0.035682	-1.70659	HDAC4
0.035707	-1.09685	ANAPC10
0.035707	-1.06555	TRIM44
0.035812	-1.10923	SH2D4A
0.03605	-1.23023	ATP9A
0.03605	2.21354	IGHV4-31///IGHM///IGHG3///IGHG1///IGHA1
0.03605	-1.31311	SAMD4A
0.03605	1.45843	BIRC3
0.03605	-1.68296	TUBGCP5
0.03605	-1.18651	TTC33
0.036063	-1.07585	ACTR3
0.036147	-1.22681	PLAA
0.036147	-1.41786	CDC25C
0.036156	1.76275	MIR6516///SCARNA16///SNHG20
0.036156	1.12511	NCBP2
0.036168	-1.2138	MKI67
0.036168	1.33268	SERTAD2
0.036168	-1.21442	SSX2IP
0.036168	-1.16564	PIK3C2A
0.036284	2.18083	CHST7
0.036315	-1.37554	AFAP1
0.036539	1.72252	PPP1R15A
0.0368	-1.21431	ZGPAT
0.036933	1.48574	ALOX15
0.036965	-2.07185	BTRC
0.036972	1.27933	TXNIP
0.037034	-1.25024	ARHGEF40
0.037044	1.36776	PIGV
0.037051	1.10719	NOV
0.037065	1.09293	THUMPD1
0.037115	-1.58923	TNS1
0.037116	1.04134	SEMA4C
0.037197	-1.26801	JMJD4
0.037261	-1.21355	HERC1
0.037327	2.23403	SLC13A3
0.037331	-1.19677	RABGAP1L
0.037344	-1.38684	SASH1
0.037344	-2.30606	AKT3
0.037404	-1.45822	SIK2
0.037607	-2.19212	ARL17B///ARL17A
0.037845	1.28307	MOAP1
0.038045	-1.96593	PRKAR1B
0.038045	-1.21315	IFT81
0.038045	1.46672	CITED2
0.038133	-1.07	AZIN1
0.038248	-1.01825	CAND1
0.038327	-2.7398	HIVEP2
0.038327	-1.01042	NUDT2
0.038327	1.02482	ATRIP///TREX1
0.038556	-1.79834	ARHGAP44
0.038679	-1.17241	CLEC16A
0.038891	-1.00393	MAN1A2
0.038949	1.09592	GNMT
0.03901	-1.24883	PUM2
0.039064	-1.21296	RALGAPA1///RALGAPA1P1
0.039087	-2.03043	TMCC1
0.03947	-3.88543	NRP1
0.039634	1.49202	CTC-338M12.4
0.039784	1.07677	UNC119B
0.039784	-1.15601	SSBP3
0.040293	-1.25461	PIAS2
0.040587	2.10249	NAGLU
0.040758	2.01791	INPP5J
0.040849	-1.2824	ADGRL2
0.040869	-1.2229	PAWR
0.041059	-1.10462	AMMECR1
0.041068	-1.23173	WRN
0.04111	1.58265	THAP3
0.04133	-1.36268	FNBP1L
0.04133	1.10975	TICAM1
0.041387	-1.21434	SMC3
0.041643	-1.0841	VPS13B
0.041713	-1.24707	CPPED1
0.041719	-1.03892	SCAF11
0.041719	-1.33712	NUMA1
0.041989	-1.80108	KDM4C
0.041989	2.14427	ZNF23
0.041997	-2.84534	EVI5
0.041997	-1.02685	DLGAP5
0.041997	-1.28973	ZZEF1
0.041997	1.23313	TOPORS
0.042411	-1.15701	ZFYVE16
0.042411	-2.1827	KIZ
0.042539	-1.22853	TDRD7
0.042539	1.93187	RAI2
0.04254	1.24734	NSUN5
0.042569	1.00016	ASB6
0.043041	2.39061	PGF
0.043082	-1.1737	PUDP
0.043089	-1.11436	TTLL7
0.043275	-3.81801	RASAL2
0.043317	1.94801	NFATC1
0.043317	1.04942	FEM1C
0.043328	1.29523	PDCD4-AS1
0.043336	-1.8741	TEAD1
0.043439	1.06123	NKX3-1
0.043439	-1.19715	PCM1
0.043439	-1.41398	NPHS2
0.043439	-1.12459	TNFRSF1A
0.043756	-1.29579	EZR
0.044018	-1.07265	TEX2
0.044018	1.01859	THAP12
0.044018	1.32967	GRIN2B
0.044018	1.22039	HHLA3
0.044018	1.03653	DBR1
0.044107	-1.14675	CEP170P1///CEP170
0.044107	2.80129	EDN1
0.044107	-3.09779	TAOK3
0.044247	1.13407	RPP38
0.044527	1.39608	C14orf79
0.044527	-3.84711	PDZD2
0.044527	-1.68619	SLC4A7
0.044541	1.09453	EHD1
0.044651	1.24549	KLF11
0.044835	1.13282	SSTR3
0.0449	-1.18049	RPS6KA5
0.044932	-1.00212	SPDL1
0.044932	-1.62285	TBC1D30
0.045049	-1.2003	CHD7
0.045167	1.86345	SIRT4
0.045168	1.35658	JUN
0.045268	-1.19652	LTN1
0.045321	1.02243	EIF1B
0.045321	-1.1811	OPA1
0.045438	1.09768	FAM47E-STBD1///FAM47E///STBD1
0.04546	1.06366	AUNIP
0.045469	-1.16603	ATAD2
0.045469	1.0229	TIMM8A
0.045497	-1.82255	EHMT1
0.045497	-1.67091	RAB40B
0.045568	1.07579	KAT8
0.045581	-1.0198	GTSE1
0.045835	2.59445	HIST1H2BO
0.045835	1.11342	GPR42///FFAR3
0.046012	1.19838	DNAL4
0.046381	1.18588	CPNE6
0.046458	1.53526	KCTD13
0.046458	1.15896	DIDO1
0.046475	2.47776	CHAC1
0.046757	-1.3171	BAZ1B
0.04704	2.7577	LOC100996782///MED18
0.047258	-1.47236	MED14
0.04806	1.37287	PDP1
0.049124	-1.29206	ARAP2
0.049181	-1.16037	DYRK1A
0.049564	-1.1388	JARID2
0.04975	-1.13947	SMAD6
0.049973	-1.10035	PIK3CA

## Sheet: Lapatinib
P.Value	logFC	Gene.symbol
1.88e-08	1.2894	SCGB1D2
1.42e-07	-1.09198	KPNA2
1.58e-07	-1.19902	CCNA2
1.8e-07	-1.12706	CKAP2L
1.83e-07	1.4041	ARRB1
1.83e-07	1.12833	TM7SF2
1.83e-07	-1.21302	TUBA3D
2.21e-07	-1.16819	KIF14
2.21e-07	-1.49774	RRM2
2.21e-07	1.53797	SPINK8
2.21e-07	1.0712	C1orf64
2.21e-07	-1.34032	UHRF1
2.89e-07	1.056	RPS29
3.08e-07	1.88388	VSIG2
3.37e-07	1.89515	KIAA1324
3.84e-07	1.37415	C1orf116
3.84e-07	1.59173	TXNIP
4.11e-07	1.27714	PNPLA7
4.24e-07	1.02186	SECISBP2L
4.4e-07	1.02071	TBATA
4.4e-07	-1.05994	KIF20A
4.4e-07	-1.2087	BIRC5
4.4e-07	1.80655	NUPR1
4.4e-07	-1.05214	AURKA
4.77e-07	-1.3106	TUBA1A
5.32e-07	-1.12892	NUSAP1
5.44e-07	-1.16903	MELK
5.44e-07	-1.01738	CENPE
5.44e-07	1.09858	MUCL1
5.68e-07	1.53399	C11orf52
6.16e-07	2.16368	MUC1
6.74e-07	1.22871	VIPR1
7.47e-07	-1.53217	ACAT2
7.55e-07	-1.00294	ACOX2
9.07e-07	1.14718	PKD1L2
9.08e-07	-1.11792	PTTG3P
9.08e-07	-1.33504	NCAPG
9.08e-07	1.01884	IFI6
9.44e-07	-1.36696	CDK1
1.04e-06	-1.06591	HMMR
1.43e-06	-1.01831	KIF2C
1.65e-06	1.09914	N4BP2L2
1.76e-06	-1.07021	FZD9
1.76e-06	2.46745	CYP4B1
2.23e-06	-1.25408	AURKB
2.23e-06	1.14916	SCGB2A1
2.29e-06	1.10149	FXYD3
2.32e-06	-1.01413	CKS2
2.5e-06	1.43308	LRRC31
2.52e-06	-1.07313	TUBA1C
2.73e-06	1.34076	BCAS1
2.75e-06	-1.2268	ODC1
2.98e-06	-1.07825	FAM72B
3.05e-06	1.11482	RARRES3
3.24e-06	-1.1996	BHLHE40
3.24e-06	1.24035	TCHHL1
3.5e-06	1.61014	THRSP
3.52e-06	-1.13874	NEIL3
3.55e-06	-1.13057	TYMS
3.55e-06	1.01048	ATP6V1B1
4.44e-06	1.45684	MAL
4.44e-06	-1.24049	ZCCHC12
4.48e-06	1.44116	CAPN9
4.92e-06	1.32907	GRB7
5.18e-06	-1.24956	FAM83D
5.66e-06	1.76342	FBXO32
5.96e-06	1.02788	LOC100505664
6.25e-06	-1.08039	MAD2L1
6.31e-06	-1.0283	HJURP
6.31e-06	1.26978	SCNN1A
6.31e-06	1.32123	TMPRSS2
6.64e-06	1.51921	NCALD
6.74e-06	1.03433	FAM183A
7.27e-06	1.0277	ACTA2
7.27e-06	1.01033	SLC29A3
8e-06	-1.1584	PTTG1
8e-06	1.44217	TRPM4
8.08e-06	-1.00135	RAD51AP1
8.34e-06	1.38958	BCL6
8.56e-06	-1.16254	PKMYT1
9.3e-06	1.19267	CYFIP2
1.13e-05	1.05768	SAT1
1.14e-05	1.04785	PGM5
1.19e-05	-1.10096	GINS2
1.25e-05	1.02219	CCNG2
1.28e-05	-1.12236	CDKN3
1.37e-05	1.25111	ATP6V0A4
1.37e-05	-1.17175	KREMEN2
1.37e-05	1.00525	RTN2
1.57e-05	1.29276	SEPP1
1.57e-05	-1.02811	GAL
1.57e-05	-1.00631	E2F2
1.69e-05	-1.0992	PBK
1.75e-05	1.22368	SYTL4
1.82e-05	1.15129	HBP1
1.83e-05	-1.14686	POLE2
1.83e-05	1.11481	PIK3IP1
1.97e-05	1.11475	HIST1H1C
2.03e-05	1.17137	MTSS1
2.14e-05	1.0854	KLHL24
2.15e-05	1.29106	ATP13A5
2.3e-05	-1.30395	PHLDA2
2.3e-05	1.19712	SUSD6
2.8e-05	-1.1049	CDC45
3e-05	-1.02485	SPC25
3.02e-05	1.1406	HILPDA
3.38e-05	1.0252	GADD45G
3.5e-05	-1.12182	CENPW
3.57e-05	1.12987	CD55
4.23e-05	1.30319	SLC2A10
5.01e-05	1.0454	ANKRA2
5.08e-05	1.1518	CCDC28A
5.57e-05	1.17286	MUC15
7.61e-05	1.23492	AOC1
7.78e-05	1.44671	TMEM176A
7.94e-05	-1.09955	TUBB4B
8.5e-05	-1.0137	S100A7
9.11e-05	-1.03759	MCM10
0.0001	1.02567	KIAA0513
0.000133	-1.24476	CDCA3
0.000148	1.14672	A2ML1
0.000198	1.04555	PDK4
0.000215	1.00778	DTX2
0.000235	1.02274	RASD2
0.000252	-1.11743	EXOG
0.0003	1.11395	BNIPL
0.000362	-1.46928	SPRY4
0.000372	1.60529	HMGCS2
0.000508	1.03806	SLC40A1
0.000961	-1.26292	MT2A
0.00165	-1.01618	MT1A
0.00204	1.04264	SOCS2
0.00424	1.06583	ABCA1

## Sheet: 5-Fluorouracil
P.Value	logFC	Gene.symbol
5.84e-05	-3.58	PARP14
7.58e-05	-3.33	SAMD4A
0.000128	-2.97	ABCA12
0.0001712	-3.84	CGA
0.0001798	-3.01	RELB
0.0001963	-3.56	STAT1
0.0002429	-5.21	IFIT1
0.0002603	-2.93	GPR87
0.000301	-3.43	RRAD
0.0003083	-2.95	ISG15
0.0003269	-2.46	TRAF4
0.0003541	-2.97	GNAS
0.0003565	-3.27	MVP
0.0004406	-2.33	DDX5
0.0004714	-2.34	USP2
0.0004752	-5.15	IGKV1D-8
0.0004848	2.73	ADRB3
0.000491	-2.13	PPP1R15A
0.0005052	-2.2	SERPINA1
0.000583	2.19	KIAA0101
0.0006127	-2.17	PML
0.0006141	2.31	KCNJ3
0.0006303	-1.99	TRIM35
0.0006398	2	MAD2L1
0.0007235	-2.35	PARP10
0.0007305	2.39	TNFRSF10A
0.0007316	-2.23	AURKA
0.0007358	-1.91	FCGBP
0.000739	2.2	FEN1
0.0007401	-2.85	S1PR3
0.0007765	-4.17	GRIN2C
0.0007982	-2.37	IRF7
0.0008245	-2.39	TRANK1
0.0008371	-2.2	LAMA5
0.0008683	-3.44	FAM198B
0.00088	-1.84	FLNA
0.0008862	2.18	ATAD2
0.0009189	-3.64	OAS1
0.0009444	2	MCM6
0.0009856	2.72	SNX29
0.0009868	-2.25	IFI35
0.0009951	-2.04	G6PD
0.0010106	-2.28	NOS1AP
0.0010173	-3.11	DUSP16
0.0010212	-1.88	DPH3
0.0010372	1.99	MELK
0.0010477	-3.09	PARP12
0.0010827	-3.23	CDIP1
0.0010898	-2.36	SEMA3B
0.0010906	-2.71	SIN3B
0.0011419	-1.84	CPE
0.0011453	2.05	HAUS1
0.0011675	-2.19	HERC6
0.0011825	-1.77	NRCAM
0.0011914	-1.78	NAMPT
0.0012241	-1.7	HSPA8
0.001256	2.78	LHX2
0.0012669	-1.78	DTX3L
0.00127	-3.04	C19orf66
0.0012869	3.42	HOXB9
0.0012888	-1.73	RCAN1
0.0012967	-2.02	HSPB8
0.0013092	-1.82	TP53INP1
0.0013209	-2.89	CDKN1A
0.0013596	-1.93	IRF9
0.001399	1.64	ZFAND4
0.001497	1.65	POLD3
0.0015129	-3	GIMAP2
0.0015257	1.68	ACKR3
0.0015347	1.64	ACOT7
0.0015522	-3.07	TP53I3
0.0015893	-1.86	ADAR
0.0016268	-2.07	MUC20
0.0016285	1.59	GFRA1
0.0016577	-2.38	RARRES1
0.0016781	-1.57	INTS6
0.0017148	1.76	PRC1
0.0017169	1.92	STMN1
0.0017258	1.64	FBP1
0.0017849	-1.69	DDX58
0.0017949	-2.2	PPIP5K1
0.0018045	-1.56	ATP11B
0.0018067	-2.36	IL2
0.0018345	1.73	ANP32E
0.0018348	1.88	NUSAP1
0.0018417	1.79	PBK
0.0018446	-2.31	POLR2A
0.0018456	1.68	TROAP
0.0018703	-2.33	NHLH2
0.0018705	-1.79	IFIH1
0.0019065	1.6	GJC2
0.0019132	-1.96	TGFBR1
0.0019185	2.08	SLC26A3
0.0019433	1.54	EIF4E2
0.0019813	-1.55	SMTN
0.0020126	-1.51	AKR1C1
0.0020145	1.76	KIF23
0.0020947	1.56	RNASEH2A
0.0020952	-1.57	F11R
0.0021018	-1.74	TNFRSF10C
0.0021238	-1.48	GZMM
0.0021246	-1.95	GREB1
0.0021573	-1.48	CTNND1
0.0021593	-1.5	ID3
0.002164	1.63	TP53
0.0022098	-1.46	BST2
0.0022101	1.74	MKI67
0.0022254	-1.45	SLC27A4
0.0022451	-1.98	CDKN2A
0.002283	-1.45	MFSD6
0.0022832	-1.58	NET1
0.0022998	-1.59	BLNK
0.0023042	-1.92	ACER2
0.0023824	1.5	ARHGAP11A
0.0023971	-1.87	FLVCR2
0.002407	2.09	FAM216A
0.0024087	2.12	E2F1
0.0024122	-3.36	PDE4C
0.0024424	2.21	E2F2
0.0024728	-1.64	MAST2
0.0024736	1.48	LRRC75A-AS1
0.0025134	1.56	TRPC1
0.002567	-1.43	SQSTM1
0.0025873	1.9	ASF1B
0.0026276	1.98	GRB14
0.0026388	1.89	CENPU
0.0026431	-1.65	DKK1
0.0026632	1.53	HIRIP3
0.0026644	2.05	JAKMIP3
0.0026828	-1.39	COL1A2
0.0026889	-1.94	CHST3
0.0027044	1.62	BCAS3
0.0027078	-1.51	CLPTM1
0.0027175	-1.41	SKIL
0.0027278	-2.62	AREG
0.0027426	-1.46	PSAP
0.002866	-2.28	CLTC
0.0028931	-1.44	OVGP1
0.0028964	-1.67	DOK4
0.0028986	-1.44	PLCG1
0.002928	-2.92	TRIM14
0.0029387	-2.18	INO80D
0.0029402	-2.88	PSMB8
0.0029611	-1.83	EML2
0.0029759	1.42	NT5DC2
0.0029851	1.43	PNMA3
0.0030096	-1.62	RASA3
0.0030162	-1.41	NFKB2
0.0030375	-1.64	SNX1
0.003043	-2	SERPINA2///SERPINA1
0.0030562	-1.44	DHX8
0.0030885	-1.78	NCEH1
0.0030906	-2.65	IFI44
0.0031431	-1.38	LHFPL2
0.0031489	1.68	OLFM1
0.0031665	-1.52	HIST2H2BE
0.0031668	1.54	EPDR1
0.0031855	-1.35	CD24///CD24P4
0.0032002	-2.06	ZNFX1
0.0033049	-2.36	GPRASP1
0.0033366	-1.32	ZDHHC5
0.0033425	-1.38	GIMAP4
0.0034091	-1.61	NEU1
0.0035188	-2.02	HIST1H3D
0.0035206	-1.83	ARHGEF7
0.0035372	-1.41	DSE
0.0035426	-1.29	TRAPPC12
0.0035597	-1.43	SEMA3C
0.0035822	-1.61	APOC4
0.003605	2.29	CENPM
0.0036278	2.02	GNRHR
0.0036637	1.71	COL12A1
0.0036838	1.73	REG1A
0.0037062	1.4	THRIL
0.0037066	-2.4	SERPINB8
0.0037211	-2.64	PLK3
0.0037584	-1.28	PTP4A1
0.0038127	-1.73	RAB14
0.0038729	-1.28	CSGALNACT1
0.0038795	-1.42	RNF213
0.0038906	-1.44	ERBB3
0.0039181	2.2	MCM3
0.0039242	-1.32	PRKD2
0.0039347	-2.34	UBE2L6
0.0039447	-1.33	GRINA
0.0039597	-1.26	MAPK6
0.0039697	1.6	MGMT
0.0039828	2.64	MMP16
0.003984	-1.26	ZNF117
0.0039913	-1.39	CES2
0.0039928	-1.29	ZNF623
0.0039932	-2.07	AGRN
0.0040284	-1.48	SLC3A2
0.0040321	-1.43	HS6ST1
0.0040416	-1.58	PAQR6
0.0040637	1.52	HJURP
0.0040807	-2.47	IFIT5
0.0040975	-1.27	SPAG5
0.0041131	1.52	TUBA1B
0.0041293	-1.37	TMED5
0.0041347	-1.27	FBXO28
0.0041653	1.26	RPL3L
0.0041975	-1.4	PI4K2A
0.0042599	-2.76	HERC5
0.0042899	-1.56	SOCS7
0.0043127	-1.63	RPS6KA3
0.0043149	1.42	NEK2
0.0043405	-1.24	TOX4
0.0043764	-1.82	EIF2AK2
0.004391	1.53	AGR2
0.0043998	-1.4	MYO5B
0.0044572	-1.22	PERP
0.0044613	-2.97	GDF15
0.0044647	-2.38	ADIRF
0.0045387	-1.49	EGR3
0.0045847	-1.72	SOCS6
0.0045907	2.7	PRIM1
0.0046225	-1.37	FAM60A
0.004667	-1.8	VSX1
0.0047112	1.33	MRPL16
0.0047446	-3.06	CDKL5
0.0047607	1.24	WARS2
0.0047633	-1.22	DNAJB1
0.0047809	-1.59	FAM160B2
0.0047853	-1.49	SOCS5
0.0047973	-1.48	WNK1
0.0048207	-1.45	USP18
0.0048455	1.23	PPP1R35
0.0048522	-2.73	MPP6
0.0049271	-1.23	FBXL19
0.0049441	-1.27	SHC1
0.0049473	-1.31	LIPA
0.0049785	-1.75	ACTA2
0.0049929	-1.95	NRP1
0.0050248	-1.3	PTPN11
0.0050674	-1.37	EPS8L2
0.0051045	-1.6	TIPARP
0.0051282	-1.34	SLC9A5
0.0051403	-1.38	RUBCN
0.0051638	-1.3	PDLIM5
0.0051859	-2.26	IL15RA
0.0052014	-1.31	ZNF880
0.0052259	2	PALMD
0.0052376	-1.28	DNAJA4
0.005275	1.16	HOXB2
0.0052998	-1.48	KCNJ16
0.0053489	-1.64	SLC7A2
0.0053831	-1.46	ESPN
0.0054701	-1.17	HIST1H2BI
0.0054933	-1.26	IDE
0.0055174	-1.23	ANOS1
0.005529	-1.67	TDRD7
0.0055348	-3.81	LOC157562
0.0055405	1.14	ZNF688
0.0055473	-1.59	CCDC57
0.0055972	-1.34	UBE2D2
0.0056069	1.54	IGDCC3
0.0056112	1.21	UBR7
0.0056146	-1.2	FAM208B
0.0056146	-1.47	ALOX12P2
0.0056417	-1.34	GSN
0.0056876	1.26	OIP5
0.0057049	-1.32	AP4S1
0.0057643	1.16	BFSP1
0.0058089	-1.17	ZNF460
0.0058373	1.26	IPO9
0.0058432	-1.73	CRLF2
0.0058505	2.5	SPDL1
0.0058507	-1.21	NUMB
0.0058711	-1.54	SLC19A2
0.005923	-1.22	ATP13A1
0.005928	-2.96	S100P
0.005943	-1.8	TFF1
0.0059681	-1.84	PIP5K1A
0.0059695	1.64	ZNF345
0.0059761	-1.36	HIST1H4D
0.0059844	1.2	CDCA8
0.0060509	-1.3	BAHCC1
0.0060563	-2.28	AVIL
0.0060762	-1.36	APOA1
0.0060765	-1.96	PDZRN4
0.006095	-1.23	CLDN4
0.006104	-1.44	SFN
0.0061268	1.33	APOPT1
0.0061396	-3.18	S100A9
0.0062068	-1.83	SP100
0.0062119	1.21	SCFD2
0.0062805	-1.41	WNT6
0.0062814	-2.39	JAZF1
0.0063103	-1.37	ATP2B4
0.0063106	2.42	TCF7L1
0.006315	-2.3	OPTN
0.0063153	1.11	LSM8
0.0063179	-1.42	BBC3
0.0063464	-1.18	WAS
0.0063474	-1.56	PPP2R2A
0.0063503	1.98	COL14A1
0.0063697	-1.19	DAPK3
0.0063758	-1.67	VAMP5
0.0063861	1.19	FGFR1
0.0064213	-1.6	IRF2
0.0064512	1.27	CHCHD7
0.0064605	2.36	MT1L
0.0064756	1.12	NR2F2
0.0065326	-1.29	NEDD9
0.0065529	-1.16	MORF4L2
0.0065622	-1.83	IER5
0.0066063	1.19	CTPS2
0.0066281	1.16	DCDC2
0.0066288	1.81	S100A7
0.0066448	-1.12	LMTK2
0.0067677	1.16	HMGB1
0.0067933	-1.17	ARRDC4
0.0068068	-1.28	CSF1
0.0068487	1.63	RBL1
0.0068512	-1.19	TMEM38A
0.0068701	-1.17	NUFIP2
0.0068777	1.5	SFXN5
0.0069325	-1.58	NECTIN4
0.0069565	1.24	RPS9
0.0069644	1.63	MFAP2
0.0069869	-1.12	ITM2C
0.0069902	-1.59	PLSCR1
0.006995	1.12	PDS5B
0.0070354	-1.21	PARM1
0.0070408	1.08	MRPS18C
0.0070472	-1.4	PCBP4
0.0070622	-1.36	PLXNB3
0.0070649	1.17	MIS18A
0.0070777	1.13	CCDC88A
0.0070862	-2.25	PLEKHM1
0.0070941	-1.2	DGCR8
0.0071283	-1.22	LINC00893
0.0071648	-1.17	SYNJ1
0.0071935	-1.17	AHDC1
0.0073161	1.41	CENPN
0.0073326	-1.14	APAF1
0.0073576	1.23	BMP7
0.0073739	-1.17	CTSD
0.007396	-1.97	PPFIA4
0.0074004	-1.45	RAB5B
0.007429	-1.14	ETNK1
0.0074715	-1.15	HIST1H2BE
0.0074764	1.19	ERI3
0.0075198	-1.06	GNB1L
0.0075467	-1.38	TBC1D2
0.0075744	-1.62	SERPINA3
0.0075793	1.29	MARK3
0.0075915	-1.1	GRAMD3
0.007594	1.08	ESD
0.0076028	-1.07	HSPH1
0.0076111	-1.1	RC3H2
0.0076305	1.15	MS4A1
0.0076321	1.27	EPB41L4A-AS1
0.0076412	-1.14	DYNC1LI2
0.0076606	-1.26	CPT1A
0.0076755	-1.15	ZC3HAV1
0.0076783	-1.2	MREG
0.007695	1.17	GMNN
0.0077014	-1.37	THRB
0.0077027	1.23	FOLR2
0.0077108	1.64	EXTL3
0.0077232	1.17	FBXL7
0.007727	-1.15	FAM168A
0.0077406	-1.99	VDAC2
0.0077537	1.07	ABCG2
0.0077547	-1.28	FAM122C
0.0077675	-1.08	LXN
0.007802	-1.41	SYT8
0.0078089	-2.22	HMOX1
0.007822	-1.11	PRKAR1A
0.0078332	-2.52	POLE4
0.0078492	-1.8	MACC1
0.0078767	-1.64	HMG20A
0.0079109	-1.65	SESN2
0.0079458	1.23	RRM2
0.0079494	-1.39	BTG2
0.0079973	1.18	RPL37
0.0080311	-2.21	PLA2G4C
0.0080571	-1.11	GAB1
0.0080603	-1.08	MED24
0.0080907	1.28	NUDT1
0.0080985	1.26	SHMT2
0.0081005	-1.09	KCNMB4
0.008105	-1.09	PGR
0.0081175	1.3	ORC6
0.0081259	-1.21	MYL12A
0.0081517	-1.21	DNAJB2
0.0082028	1.87	PLA2G3
0.0082108	1.15	HLX
0.0082614	1.34	SLC25A6
0.0082619	-1.04	PRSS23
0.0082627	-1.3	N4BP3
0.0082934	-1.2	EIF3C
0.0083038	-2.36	NMI
0.0083076	1.14	MT2A
0.0083154	1.62	LOC100507053
0.0083262	-1.39	DUSP6
0.0083678	-1.04	PRNP
0.0083983	-1.24	PDXDC1
0.0084395	-1.14	IPW
0.0084414	1.31	CHEK1
0.0084434	-1.7	ISG20
0.0084474	1.47	UBE2C
0.0084555	-4.1	LOC148696
0.0084817	1.21	HMGB3
0.0084825	-1.08	PRSS2
0.008483	2.74	MUC3A
0.0084912	1.26	RAMP1
0.0084964	-1.06	DMPK
0.0085312	-1.28	BANP
0.008547	-1.05	STX3
0.0085662	-1.03	C17orf80
0.0085679	1.02	THYN1
0.0085888	-1.32	HOOK1
0.0085915	-1.39	NDRG1
0.0085929	-1.02	OPA1
0.0086416	1.62	E2F8
0.0086418	-1.08	SLC39A6
0.0086444	-1.17	NPM3
0.0086698	1.51	PPIH
0.0086953	1.05	TSSC1
0.0087017	-1.09	RAPH1
0.0087044	-1.08	KIDINS220
0.0087403	1.41	TK1
0.0087447	-2.11	NKD1
0.0087516	-1.15	GNAQ
0.0087904	-1.25	NFKBIA
0.0088194	-1.09	GTPBP2
0.0088423	-1.63	IQGAP2
0.0088455	1.86	TOP2A
0.0088763	-1.78	GADD45A
0.0088896	1.03	COMMD1
0.0089229	-1.25	APLP2
0.0089474	-1.24	SGCB
0.0089514	-1.05	CCDC47
0.0090101	1.25	DTYMK
0.0090207	1.2	FNTB
0.0090782	-1.08	CLIP1
0.0091025	-1.21	HPS4
0.0091592	-1.27	EFNB1
0.0091613	1.2	CCNB1
0.0092271	-1.16	FRMD6
0.0092939	-1.16	NECTIN2
0.0092962	-2.22	SLC22A15
0.0093263	-1.75	SEPW1
0.0093289	-1.38	DERA
0.0093434	-1.45	PDZK1
0.0093469	-1.31	CALM3
0.0093509	-1.16	ULK3
0.0093584	-1.07	CMYA5
0.0094088	-1.12	OSTM1
0.0094194	-1.62	TXLNA
0.0094636	-1.02	STK38L
0.009543	1.06	NCAPD3
0.009561	-3.36	SERPINE1
0.009562	-1.7	SHC3
0.009564	-1.28	STX6
0.0095735	1.41	PCNX4
0.009667	-1.09	ACP5
0.0096905	1.13	DOCK9
0.0097226	1.52	LTK
0.0097285	1.04	RFC4
0.0097409	-1.82	TRIM26
0.0097445	-1.33	SPACA6
0.0097463	-1.46	POFUT2
0.0097769	-1.78	AQP8
0.009791	-2.05	PPL
0.0099654	1.51	STX16
0.0099824	-1.2	OTUD4
0.0099831	-1.09	YES1
0.0099871	2.73	DAAM1
0.0100004	-1.69	PLXNA3
0.0100073	-1.81	RCC1
0.0100262	-1.82	ITGA6
0.0100325	1.03	ZNF32
0.0100747	1.35	FAM134B
0.010092	-1.56	DYNC1H1
0.010106	-1.16	DTNA
0.010156	-1.57	PPFIBP1
0.0101583	-1.24	VCL
0.0101878	-1.03	CLDN7
0.0103485	-1.15	NEBL
0.0104232	1	CCNB1IP1
0.0104508	1.52	SSSCA1-AS1
0.0104655	1.15	SCEL
0.0105031	-1.19	EXPH5
0.0105123	-1.35	KCTD2
0.0105293	1.25	PLK4
0.0106263	-1.12	DNASE1L2
0.0106304	-1.1	UBE2H
0.0106917	2.59	TSPAN2
0.0106932	-1.25	CNOT4
0.0107012	-1.07	SETDB1
0.0107138	-1.11	PPP1R13B
0.0107387	-1.1	SLC25A44
0.0107449	-1.17	SDC4
0.0107487	-1.22	UBE2B
0.0107959	-1	LOC101060157
0.0108007	-1.07	JUNB
0.0108048	1.76	KRT9
0.0108238	1.09	H2AFZ
0.0108372	-1.48	FSTL3
0.0108452	-1.07	THRAP3
0.0109709	-1.05	EYA3
0.0110418	1.14	ARHGAP20
0.0111583	1.04	RANBP1
0.0111712	-1.95	ROBO2
0.0111908	1.02	PLXDC2
0.0112387	-1.53	WFDC1
0.0112561	1.69	GPR20
0.0112748	-1.56	HIST1H1T
0.0112773	1.18	CDON
0.0112839	-1.11	KCNAB2
0.0112897	1.14	NLGN2
0.0112936	-1.12	KRT19
0.0113089	-1.66	RHBDF2
0.0113117	-1.36	CEP170B
0.0113718	1.48	SELPLG
0.0113932	-1.01	TRPV5
0.0114211	-1.42	GREB1L
0.0114483	1.03	FASTKD2
0.0114626	-1.74	XPO7
0.011463	-1.58	ELL2
0.0115648	-1.34	IL1A
0.0115913	-1.77	CARMIL1
0.0116064	-1.15	MAPK13
0.0116406	1.57	GRSF1
0.0117059	1.54	NPAS3
0.0117147	1.25	TSHZ1
0.0117204	1.06	LOC103611081
0.0117249	-1.07	CREM
0.011764	-1.85	NEO1
0.0117746	3.03	GDF10
0.0117901	-1.19	BHLHE40
0.0118173	-1.1	MBNL2
0.0118285	-1.19	PHLDA2
0.0119221	-1.03	GRHL1
0.0119458	1.48	PKMYT1
0.0120024	1.02	SUCLG1
0.0120087	-1.13	DRG1
0.0120524	-1.94	OSBPL10
0.0121178	-1.21	WRAP73
0.012129	1.1	RPS29
0.0121587	1.33	ATXN3L
0.0122053	-1.17	FKBP11
0.0122196	-1.04	PLEKHB2
0.0122525	1.03	KIF11
0.0122537	1.42	TGFB2-OT1
0.0122803	-1.24	PRSS8
0.0123493	1.19	TMEM8B
0.0123663	-1.03	HIST1H2BD
0.0123722	-1.17	ITLN1
0.0123943	1.08	GNA11
0.0123953	1.11	CASC20
0.0124127	-1.02	MYOM2
0.0124135	1.53	NUF2
0.0124423	-1.23	AVL9
0.0125285	-1.14	DNASE1L1
0.0125286	-1.07	RANGAP1
0.0125358	-1.24	HIST1H2BG
0.0125361	1.17	NPNT
0.0125519	1.47	EGFL6
0.0125788	-1.52	SEC24C
0.0126008	-1.69	HID1
0.0126135	1.12	DIRAS2
0.0126697	-1.02	PTPN23
0.0126869	-1.59	ECT2
0.0127245	2.08	VIPR2
0.0127505	-1.22	KRT85
0.0127783	1.71	2021-03-06
0.0127809	-1.05	PTBP3
0.0127809	2.53	DMRT1
0.0127927	1.11	TBC1D30
0.012797	1.14	RPL18
0.0129272	-1.16	TCF20
0.0129316	1.99	SHISA9
0.0129419	1.59	AOAH
0.0130166	-2.96	APLNR
0.0130202	1.44	NEUROD2
0.0130252	-1.17	MYO9B
0.0130741	1.86	IGFLR1
0.0130899	1.07	RPL28
0.0131103	-1.12	PAPOLA
0.0131163	-1.05	HSBP1
0.0131491	-1.14	SPINT1
0.013165	-6.02	SAMD9
0.0132008	-1.38	RBMS1
0.0132475	1.54	TAF6L
0.0132654	-1.36	PPM1D
0.0132828	-1.07	ZEB1-AS1
0.0133001	-1.13	COL16A1
0.0133234	-1.46	KMT2D
0.0133496	1.4	CEP55
0.0134688	-1.04	SLC4A8
0.0135612	-1.1	PPP4R3B
0.0135895	-1.3	TNPO2
0.0136832	1.07	ESR1
0.0137677	-1.27	CDYL2
0.0137981	-1.36	CDK12
0.0138809	1.34	RPL5
0.0138988	-1.52	MCL1
0.0139413	1.45	DENND3
0.0139421	-1.06	RBCK1
0.0139428	-1.49	SC5D
0.0139564	-1.04	UBTD1
0.0140016	-1	NUP214
0.014152	-1.46	BICDL1
0.0141879	-1.08	TMEM260
0.0142795	-2.15	EPHA2
0.0143124	-1.08	MYOF
0.0144009	1.61	MATN2
0.0144813	1.36	ZBTB18
0.0144903	-1.02	KLF6
0.0145433	-1.06	IDS
0.0145555	-1.36	LOC728323
0.0145559	-1.61	RAD23B
0.0145564	1.24	CAPN6
0.0146157	1.76	RPF1
0.0146639	-1.37	RIT1
0.0146651	-1.04	AP5M1
0.0146729	1.56	CDT1
0.0147122	-1.46	TGFBR2
0.014715	-1.02	ERV3-2
0.0147196	-2.06	SCNN1A
0.0149094	1.3	GLDC
0.0149128	-1.15	COPB1
0.0149681	-1.26	NAB2
0.0150038	-1.41	P4HA2
0.0150236	1.39	HS3ST3A1
0.0150557	-1.14	CBL
0.0150733	-1.64	AZI2
0.0151043	-1.61	NAA35
0.0151062	1.15	THAP9-AS1
0.0151351	-1.37	LAPTM4A
0.0151372	-1.02	CHTF8
0.015183	-1.7	AK1
0.0151929	1.38	FAM171A1
0.0152841	-2.25	RSU1
0.0153021	-1.03	WDR62
0.015334	-1.53	WHRN
0.0153473	-1.64	UPK2
0.0153626	1.83	KCNV1
0.015367	1.15	CPNE6
0.0154128	-1.03	SOD2
0.0154447	-1.59	BCL2A1
0.0154561	-1.26	PFKFB3
0.0154615	1.16	SPIN4
0.015464	-1.34	TMPRSS2
0.0154848	1	SESN3
0.0156021	-1.2	ELL
0.0156197	1.42	HMGCR
0.0158235	-1.13	KAT7
0.0158643	-1.82	SLC12A4
0.0159254	1.48	GCNT4
0.0160011	1.22	NRM
0.0160617	-1.22	TRPV6
0.0161615	1.38	TNRC6B
0.0162716	-1.12	HUWE1
0.0163488	-1.28	SON
0.016387	1.41	ITGB3BP
0.0164214	-1.46	RASGRP1
0.0164684	-1.18	NUP210
0.0164771	-1.06	HRAS
0.0164825	1.47	LRFN2
0.0165248	-1.02	FOXN2
0.0165621	-4.21	BTBD19
0.016569	1.12	GATB
0.0165784	1.4	VRK1
0.0166892	-1.18	EPHX1
0.0167301	1.03	AURKA
0.0167321	-1.17	APOD
0.0167679	-1.05	RN5S1@
0.0167824	1.81	GAD2
0.0167906	-1.05	MAP7D1
0.0168937	-2.71	GABRP
0.0170143	-1.24	SNED1
0.0170302	-1.09	LOC102724002
0.0171104	-1	MAFG
0.0171382	-1.17	TFEB
0.0171468	-1	NFIL3
0.0171622	2.02	PELI2
0.017222	-1.02	FAM50A
0.0172271	1.71	DLGAP5
0.017254	-2.23	DRAM1
0.0173289	1.29	GK
0.0173502	-1.02	MYOM1
0.0174381	1.28	GPER1
0.0174734	-1.11	TBK1
0.0174805	-1.69	CBX2
0.0175186	-1.95	SNCG
0.0175386	-1.3	METRN
0.0175937	1.81	LRRC4
0.0176102	1.97	BRCA2
0.0176565	1.03	RPS20
0.017691	-1.6	WDR37
0.0176949	-1.03	TBC1D2B
0.0177788	-1.11	ULK4
0.0177959	1.33	IRF8
0.0178151	1.06	MYEF2
0.0178394	1.3	MCM2
0.0178848	2.32	GPR45
0.0179562	-1.09	MROH6
0.0179629	-1.6	B2M
0.0179839	-1.5	SLC17A5
0.0181446	-3.16	SERPINF1
0.018206	-1.05	BCL2L1
0.0182213	-1.22	DNAI1
0.0183112	-1.11	SMAD3
0.0183501	-1.04	SLC5A6
0.0183621	1.25	DNAJC25-GNG10
0.0184301	-1.33	ZNF256
0.0184516	1.03	GTF2A1
0.0184916	1.31	LAMB3
0.0186143	1.7	CD5L
0.0186347	-1.23	WWP2
0.0186439	-1.06	SMURF1
0.0187001	1.01	CPSF3
0.0187107	1.16	TYR
0.0188605	1.11	PCDH7
0.0188899	-1.01	KRR1
0.0189598	1.29	LRRK1
0.0189758	-2.16	POPDC2
0.0189799	-1.07	GRN
0.0189819	1	HSPA1L
0.0190065	-2.68	PUS10
0.0190149	-1.27	MADCAM1
0.0190366	-1.58	ITGAL
0.0190812	1.04	CLNS1A
0.0191198	1.19	DYM
0.0191209	1.93	SLC26A4
0.0192181	-1.35	FBXO2
0.0192228	1.25	WDR60
0.0192474	1.44	AJAP1
0.0192659	1.04	ISL1
0.0192775	3.17	PSG11
0.0193007	1.54	SMG7-AS1
0.0193112	-1.28	DDX31
0.0193371	-1.89	LOC100132813///SYBU
0.019386	-1.2	BAIAP3
0.019395	-4.74	PVT1
0.0195716	2.17	ETV3
0.0196032	1.03	KIF20B
0.0196152	2.49	PKD2L1
0.0196198	1.26	RILPL2
0.0196636	-1.14	LRIG1
0.0197206	-1.07	PSG3
0.0197426	1.07	RPL35A
0.0197548	1.18	NCAPH
0.0198168	1.44	CTDNEP1
0.0198275	-1.03	TCTA
0.0198688	-1.09	KLF2
0.0198755	-2.02	C4B
0.0199076	-1.2	PCYT1A
0.0199482	1.94	LPAR6
0.0200363	1.69	2021-12-01
0.0201353	-1.04	UAP1
0.0201571	-1.13	GAREM1
0.020202	-1.05	CIC
0.0202227	-1.52	AKT2
0.0202779	-1.19	CLASRP
0.0202787	-1.56	SLC1A2
0.0203062	-1.34	FBXO6
0.0204105	-1.07	SEC16A
0.0204405	-1.31	RPS6KA5
0.0205563	1.58	MKRN3
0.0208792	1.21	TMEM158
0.0208899	-1.07	WDR11
0.0208962	-1.63	ACAN
0.020909	-2.18	KLF4
0.0210025	-1.06	RNU5B-1
0.0210283	-1.5	ABHD2
0.0211092	-1.44	SLC25A3
0.0211533	1.81	BLM
0.0211743	-1.11	TXNRD1
0.0211765	-1.28	DKFZP586I1420
0.0212778	-1.06	TOP1
0.0212962	1.23	TSPO
0.0213278	-1	AP1S1
0.0213445	-1.11	YAP1
0.0213752	-1.09	DDB2
0.0213845	1.25	WDR26
0.0214405	-1.23	RHBDD1
0.02146	-1.37	LRP10
0.0214722	2.25	COL4A6
0.0214745	-1.03	PRMT2
0.0215516	1.39	CEACAM5
0.0216162	-1.01	ZBTB5
0.0216451	1.97	KCNA4
0.0217653	1.85	TRIP13
0.0217722	1.1	AP5S1
0.0218556	-1.39	CAPN13
0.0219447	-1.04	CDC42-IT1
0.0220294	-1.42	IGFALS
0.0220557	1.97	FLI1
0.0220908	-1.16	RRM2B
0.0221656	1.06	CD83
0.0222135	-1.18	RFK
0.0223016	1.66	S1PR2
0.0223365	-2.31	ACVR1B
0.0224109	1.19	APBB2
0.0224542	-1.03	TDG
0.0226231	-1.49	ABTB2
0.0226628	1.83	NR0B2
0.0226754	-1.37	GPR35
0.0227995	-1.06	KRAS
0.0228004	1.13	DBF4
0.0228168	-1.56	CAPG
0.0228717	1.56	COQ2
0.0229473	2.6	PHC3
0.0230499	1.33	JRKL
0.0230618	1.83	BHLHE41
0.0231684	1.93	GAS1
0.0231777	1.02	C11orf31
0.0231908	-1.06	UBAP1
0.0232192	1.36	HERPUD2
0.023352	1.57	CXCL9
0.0233656	1.18	MRPL17
0.0233927	-1.42	TRIM3
0.0234377	-1.17	CCDC90B
0.0235545	1.96	PTPRN
0.0237135	1.77	RUNX3
0.0238331	1.19	CALCA
0.0238609	-1.14	MOV10
0.0239695	-2.25	ABCB8
0.0239755	-1.25	TCEA3
0.0239819	-1.59	OR5I1
0.0240715	-1.19	TMEM65
0.0241291	-1.01	LITAF
0.024233	1.11	IL12RB1
0.0242768	1.06	FGF13
0.0242837	1.11	CACNG1
0.0242983	1.37	HSPB6
0.0244728	1.07	VWA7
0.0245868	-1.73	EDA2R
0.0245921	1.31	HACE1
0.0245963	-1.65	LIFR
0.0246859	1.58	CDK1
0.0247089	1.82	KBTBD11
0.0250438	1.05	EPHA4
0.0250555	1.22	CYP4F12
0.0250718	1.3	FRRS1L
0.0250771	-1.19	ITGA10
0.0251436	-1.55	IGSF3
0.0252263	1.24	MRPS15
0.0252311	-1.57	FAM169A
0.0252336	1.3	GINS2
0.0253694	1.1	TEX30
0.0254185	-1.86	S100A6
0.0255018	1.22	KIAA0825
0.0255234	-1.24	RNFT1
0.0255999	-2.07	ANXA1
0.0256507	1.23	SNX13
0.0256825	1.08	LOC105372526
0.0257524	-1.61	TRAPPC10
0.0258336	-1.44	TRIM36
0.0259272	-1.14	PRLR
0.0260587	-1.43	MPHOSPH6
0.026181	-1.18	IL27RA
0.0262353	-2.02	ACTN4
0.0262569	-1.15	NOTCH1
0.0262659	1.13	LRRC3DN
0.0262754	1.05	POLR2G
0.0263627	-1.06	CXorf36
0.0264719	1.14	SH3BP2
0.0264994	-1.26	TMEM63B
0.0265138	-1.45	USB1
0.0265514	-1.12	CUZD1
0.0265959	1.28	METTL7A
0.0266081	-1.22	2021-09-03
0.0266461	-1.28	IDS2
0.0267793	-1.88	LYNX1
0.0268351	-1.01	CABIN1
0.0269019	-1.22	UBXN7
0.0269019	-1.74	ZDHHC11
0.0269337	-1.08	PRODH
0.026974	-1.11	GRK3
0.0271316	-1.21	TMCO4
0.0271959	3.09	EFCC1
0.0272121	1.14	MSH2
0.0272736	-1.01	ATP6V0C
0.0274058	-1.19	VPS16
0.0274727	1.14	TRIM78P
0.0274843	1.09	GTF2IRD2B///GTF2IRD2
0.027488	-1.13	TIMP3
0.0275523	1.31	ZNF704
0.0275546	1.44	INPP5D
0.0278219	1.03	FABP5
0.0279206	1.19	PPARD
0.0279555	-1.89	DUSP13
0.0279907	-2.86	NR3C2
0.0281646	-1.01	KDM6B
0.0283628	-1.22	BAX
0.0284248	-1.14	STK39
0.0285293	1.38	KIF15
0.0285485	-1.22	TIMP2
0.0286692	-1.7	TAF11
0.0287068	-1.05	FCHSD1
0.028798	1.49	GHRHR
0.0288877	-1.24	CDKN2D
0.0288949	-1.12	GABARAP
0.0289022	-1.25	TET3
0.02894	1.07	POC1A
0.0289993	1.46	MRM1
0.0290884	1.76	LINC00537
0.0291272	1.98	CDC42EP3
0.0291376	-1.03	IFI30
0.0292321	-1.62	MTERF4
0.0292958	-1.4	CBR3
0.0293917	1.62	PGGHG
0.0297162	1.73	TREML2
0.0298799	-2.28	GYPB
0.0299183	-1.47	ARHGAP26
0.0299472	-2.25	DKK2
0.0299809	1.22	CRYL1
0.0300299	-1.24	ST6GALNAC2
0.0301163	-1.36	GRB7
0.0302367	1.94	DCHS2
0.0303388	-1.31	MYD88
0.030435	1.49	EFNB3
0.0304702	-1.48	UBE2J2
0.0307177	-1.23	RANBP2
0.0307343	1.35	LMNB1
0.0308742	1.08	PTMS
0.0309996	1.3	PPP2R3C
0.031191	2.26	EPHA6
0.0312112	2.18	ADM
0.0312159	1.41	MRE11A
0.0312836	1.46	CHN2
0.0314384	1.34	UROD
0.0314415	2.55	PHLDB1
0.0316607	-1.19	GON4L
0.0316833	-1.26	ZZEF1
0.0317417	-1.1	SERPINA5
0.0318589	-1.21	INSRR
0.0321599	-1.23	SUSD6
0.0321827	-3.3	C5orf56
0.0321909	1.56	PKLR
0.0321948	2.04	CTNS
0.0322931	-1.17	ITGB5
0.0323617	-1.56	HIF1A
0.0325293	-1.18	NCKAP1L
0.0327045	-1.12	ITGB1BP2
0.0327971	-1.13	PIK3R3
0.0328048	-1.53	LMNA
0.0328333	-2.16	CDKL2
0.0331318	-2.68	LIF
0.0332559	-1.1	GSDMB
0.0332581	1.2	SLK
0.0333563	1.5	RAD54B
0.0333807	-1.13	TRAF3IP3
0.033441	1.04	CDCA5
0.0335556	-2.59	IL15
0.0336815	-1.07	MZB1
0.0336898	1.13	INTS2
0.0337011	-2.3	COL4A5
0.033776	-1.12	ZBTB11-AS1
0.0340634	1.06	LIN7A
0.0341441	-1.21	2021-03-07
0.0343147	-1.56	MCHR1
0.0343154	-2.38	OAS3
0.0343204	2.2	ZIC3
0.0344092	1.15	PDE3B
0.0344359	-2.76	NOS3
0.0344885	-1.25	HIST1H3C
0.0346522	-1.29	CYTH3
0.0346676	3.27	NTRK3
0.0346762	-1.44	STAT5A
0.0347902	-1.31	MIR205HG
0.0347924	-1.17	KIAA1109
0.0348315	-1.01	ITPRIPL2
0.0349205	1.55	OR2C1
0.0349848	1.6	ZNF708
0.0351867	-1.11	SERPINA6
0.0352431	1.1	CHD1
0.0352668	-1.06	PSEN2
0.0357197	-1.03	CASK
0.0357313	2.29	WFDC8
0.0357344	1.02	RAB19
0.0357655	-1.13	SPTSSA
0.0357696	-1.18	VEGFA
0.0357899	-1.02	VAT1L
0.0358422	1.33	FBXL17
0.0359511	-1.14	TPM2
0.0359743	-1.01	CD46
0.0359762	-3.04	HBEGF
0.0359786	1.94	ACSS2
0.0359974	-1.96	OAS2
0.0360065	-1.29	B3GNT5
0.0360224	1.12	TPX2
0.0360832	1.35	UNC5C
0.0361602	2.86	RNF125
0.036455	-1.22	DTWD1
0.0365595	-2.58	TNNI2
0.0368071	-1	HNF1A
0.0368937	1.02	LEP
0.0369476	-3.77	MIR22HG
0.0371397	-1.02	GPATCH2L
0.0371566	-1.29	MME
0.0371633	2.01	LYPD6
0.0371675	-1.24	HLA-F
0.0371894	-1.35	SPATS2L
0.0372626	1.24	HOXC10
0.0375021	-1.32	BRWD1
0.0375312	1.54	BCL11B
0.0378201	1.82	PALM
0.0380039	1.68	ZNF426
0.0380712	-1.36	SECTM1
0.0382968	1.42	CENPH
0.0383105	1.96	PRKG2
0.0383837	-1.02	RECQL5
0.0384492	1.57	VIP
0.0386735	1.46	HSDL2
0.0388652	-1.61	ASPN
0.0389842	1.21	MXRA5
0.0390457	1.38	NXF1
0.0391325	-1.01	2021-09-02
0.0394055	-2.6	ARC
0.0394169	1.4	FAM20C
0.0395471	1.44	RASSF2
0.0396213	-1.03	TM7SF3
0.0401952	2.35	CSNK1D
0.0403281	1.26	ZNF239
0.0404954	1.56	DYNLRB1
0.0405848	-1.23	NWD2
0.0405888	1.23	ZNF571
0.04061	1.51	ZNF839
0.0407452	2.62	FIGN
0.0408276	-1.45	MYO1E
0.0409413	-1.54	SNHG4
0.0410273	-1.04	HIPK1
0.0410581	-2.49	STAC
0.0411133	-1.23	MAF
0.0413258	-1.14	RASD1
0.0413329	-1.1	IL11
0.0413796	1.09	HAO2
0.0414176	-1.27	ANP32D
0.0414841	1.61	BBOF1
0.0415898	1.1	UPB1
0.0416742	1.53	MAP10
0.0417194	3.46	LOC729815
0.04176	1.78	DGKQ
0.0418173	-1.82	TMEM38B
0.0418292	-1.01	DYNLL2
0.0418465	1.55	FRY
0.041855	-1.16	XAF1
0.0422544	-1.08	CAV2
0.0422959	-1.01	BCL3
0.0427596	-1.3	IL20
0.0429388	-2.03	NDUFA10
0.0429441	1.04	PODXL2
0.0431842	-1.29	OR12D2
0.0434703	1.19	SNX22
0.0435261	-1.11	2021-03-08
0.0436499	-1.53	EPPK1
0.0437281	1.37	DSG1
0.0441156	1.65	SLC16A7
0.0442316	-1.78	HCAR3
0.0442527	2.51	DOK1
0.0443022	-1.07	PRDM15
0.0444715	-1.47	TNF
0.0445032	-1.06	ITFG2
0.0446208	-1.55	ITIH4
0.0446279	2.68	OPCML
0.0446844	-1.75	SERTAD4
0.0447634	1.03	STON1
0.0448162	-1.32	RIC1
0.0449936	-1.24	FGFR2
0.04524	1.15	PHF19
0.0452969	-2.77	FAM46C
0.0453222	1.86	AXIN2
0.0455891	-1.42	MIEF1
0.0458503	1.01	P2RX3
0.0460069	1.69	ULK2
0.0460168	-1.71	NGLY1
0.0461699	1.4	TTC30A
0.046308	-1.35	CEP250
0.0465103	-3.14	PAPLN
0.0465244	-1.79	CHORDC1
0.0465886	1.07	TRMO
0.0467016	1.18	CDK2
0.0468005	-2.27	FKRP
0.0468196	-1.08	VPS13C
0.04707	-2.12	GFI1
0.0471633	1.04	LBR
0.0471816	-1.48	ABCG5
0.0475009	1.17	SV2B
0.0475532	1.03	STEAP2
0.0477412	1.07	HUNK
0.047965	-1.09	AKAP3
0.0481691	-1.88	FAXDC2
0.0482102	-1.36	NEXN
0.0482163	-3.01	DPYSL4
0.0486046	-1.37	MLLT1
0.0486753	-2.44	ORC1
0.0487449	1	CHIC2
0.0488314	-1.18	TUSC2
0.0492171	-1.96	THBD
0.0496077	-1.8	SHISA5
0.0496855	1.1	TP53BP2
0.0497817	-1.26	APOE
0.0497949	-1.51	MAPKBP1

## Sheet: Bortezomib
P.Value	logFC	Gene.symbol
2.15e-17	5.50327	HSPA7
7.87e-17	5.7958	HSPA6
1.78e-13	3.15284	DDIT4
9.28e-13	2.66282	BAG3
9.28e-13	2.72023	HSPA1B
1.07e-12	2.61886	ZFAND2A
4.85e-12	2.3009	PARVB
5.34e-12	2.49227	GADD45A
8e-12	2.58134	HMOX1
8.86e-12	2.14389	DEDD2
9.73e-12	2.26789	DNAJB1
1.66e-11	2.17386	TUBA4A
1.83e-11	2.17682	B4GALNT1
3.25e-11	2.0717	HSPA4L
7.3e-11	1.88118	TEX19
7.87e-11	2.16809	CDKN1A
2.12e-10	2.15952	PMAIP1
2.59e-10	1.77734	IFRD1
2.89e-10	2.1231	MLLT11
4.46e-10	1.66672	HSPH1
4.49e-10	2.01127	ME1
5.41e-10	1.6109	HSPA1A
6.5e-10	1.62098	GCLM
1.08e-09	2.05842	DNAJA4
1.16e-09	2.19342	GDF15
1.46e-09	1.49337	NOTCH1
1.46e-09	1.82653	C10orf35
1.86e-09	1.57031	PPP1R15A
2.36e-09	-1.42818	ACKR3
2.45e-09	1.47816	UBQLN1
4.55e-09	1.52718	PHTF1
4.55e-09	1.39057	YWHAG
4.57e-09	1.45677	HSPB8
5.25e-09	1.95254	CHORDC1
5.76e-09	-1.65225	CITED2
5.85e-09	-1.39553	HIST1H2BD
6.13e-09	1.6637	SLC7A5
6.6e-09	1.528	IER5
6.9e-09	1.36588	PSMD12
8.51e-09	1.37376	SLC3A2
9.03e-09	1.36367	LPIN1
1.02e-08	1.30975	EIF5
1.04e-08	1.27082	JUN
1.08e-08	1.48183	AHSA1
1.09e-08	1.45684	MTHFD2
1.81e-08	1.20294	UBC
1.82e-08	1.46675	AP4B1
1.95e-08	1.21284	CIART
1.96e-08	1.20653	STK40
1.96e-08	1.2532	HSPE1
2.03e-08	-1.16935	ARID5B
2.05e-08	1.32713	ASNS
2.17e-08	1.261	ABHD4
2.48e-08	1.23639	HSP90AA1
2.57e-08	1.46699	RAB39B
2.86e-08	1.09875	DDIT3
3.02e-08	1.27642	SLC8B1
3.69e-08	1.14353	CAMK2G
4.24e-08	1.36521	PELO
4.54e-08	-1.19438	LFNG
4.54e-08	1.31553	DNAJA1
4.81e-08	1.11498	P4HA2
4.81e-08	1.11764	UCHL1
4.97e-08	1.2742	CYB5R1
5.49e-08	-1.10911	SPTSSB
5.65e-08	1.57581	STC2
5.7e-08	1.1816	PSMC6
5.7e-08	1.18204	HSPA8
5.95e-08	-1.21399	AURKA
6.16e-08	1.17099	TXNL1
6.97e-08	1.67133	DNAJC2
7.79e-08	-1.1108	HILPDA
7.99e-08	1.15494	PALLD
1e-07	1.3515	CEBPB
1.04e-07	1.05207	PSMC1
1.07e-07	1.08846	PUS3
1.07e-07	1.09757	HSPA4
1.09e-07	1.01919	FTL
1.11e-07	1.03052	TCP1
1.21e-07	1.16528	HSPD1
1.21e-07	1.03652	PLAA
1.34e-07	1.25378	PSMD14
1.34e-07	-1.07106	DKK1
1.34e-07	1.29775	ERRFI1
1.66e-07	1.10317	EPB41L4A-AS1
1.69e-07	1.07036	ATF3
1.74e-07	1.05107	NOCT
1.76e-07	1.2282	MRPL18
1.78e-07	1.23523	FXR1
1.81e-07	1.14474	FBXO30
1.86e-07	1.059	GPX3
1.87e-07	1.03237	NAA16
1.95e-07	1.05989	NAP1L2
1.98e-07	1.40925	HLA-DRB4
2e-07	1.295	TNFRSF10B
2.07e-07	-1.13305	SLC2A10
2.41e-07	1.16507	HSPA13
2.49e-07	1.12602	PSMC2
2.75e-07	1.01657	ABHD17B
2.75e-07	1.21867	DNTTIP2
2.82e-07	1.13144	DUSP1
2.82e-07	1.00133	AZIN1
3.2e-07	-1.06278	IRX3
3.38e-07	1.24552	DNAJB6
3.66e-07	1.12319	ALS2
3.84e-07	1.12403	MPHOSPH10
3.94e-07	1.0859	ELOVL5
4.21e-07	1.07136	DCTN4
4.36e-07	1.5461	SERPINH1
4.48e-07	1.05701	ARRDC4
4.85e-07	1.01516	EPDR1
4.93e-07	1.01984	RBM11
5.26e-07	1.04612	ADRM1
8.87e-07	-1.06006	PSRC1
1.39e-06	1.09058	DNAJB2
2.63e-06	-1.02961	RAB27B
4.74e-06	-1.10066	KPNA2
1.31e-05	1.28141	SQSTM1
1.63e-05	-1.34673	ASCL1
8.9e-05	1.16032	AEN

## Sheet: Doxorubicin
P.Value	logFC	Gene.symbol
5.24e-06	-2.63	UPK2
2.495e-05	-2.64	KLF4
0.0001291	-2.01	ACKR4
0.00020872	-1.9	PLPPR1
0.00020885	1.45	CENPU
0.00021262	-1.65	FXYD3
0.00025387	-1.83	PCDH9
0.00026585	-1.4	TIPARP
0.00027478	-1.91	S100P
0.00033205	-2.44	GGT1
0.0003417	-1.71	ATF7IP
0.00034747	1.64	CD160
0.00036494	-1.3	HIST1H4H
0.00044553	-1.96	NLGN1
0.00045564	-1.26	PRSS23
0.00047397	-1.82	DNAH1
0.00050996	-1.35	ALDH2
0.00053041	-1.46	S100A9
0.00056031	-1.16	GUSB
0.00056326	-1.22	DHRS3
0.00061433	-1.14	TIMM13
0.00062693	1.09	ZFAND4
0.00062835	-1.26	SFTPD
0.00064147	1.08	NKRF
0.00065901	1.1	MT1L
0.00066252	1.33	MT2A
0.00066973	-1.26	PYROXD2
0.00067913	-1.42	AURKA
0.00070322	-1.53	STXBP1
0.00071404	-1.28	MYO16
0.00072158	1.74	TOP2A
0.00073614	-1.2	ATN1
0.00075068	-1.07	CCDC9
0.00078164	1.05	KNTC1
0.00078761	1.24	NCAPG
0.00083173	1.22	MATN2
0.00083689	-1.07	RAMP1
0.00086394	1.43	CHST4
0.00087495	-1.13	MYO5C
0.00088822	-1.29	POLR2A
0.00088843	-1.29	OLFML3
0.00095606	-1.04	LOC653080///SMA4
0.00096455	-1.67	SLC7A2
0.00096704	2.33	RNA5-8S5
0.00097503	-1.16	HIST1H2AC
0.00100392	-1.96	GTF2H5
0.00101326	-1.19	HIST2H2AA3
0.00105287	-1.25	IFITM10
0.00105945	-1.34	KRT13
0.00106657	-1.36	RBSN
0.00107353	-1.39	CNIH1
0.00108487	-1.11	ISG20
0.00109838	-1.02	RAMP3
0.00110459	1.26	ANLN
0.00110473	1.22	GPR180
0.00111167	-1.1	ZMYND8
0.00113107	-1.72	SPPL2B
0.00118106	1.37	PHGDH
0.00118336	1.07	DDIAS
0.00121612	1.03	UBE2T
0.00123559	-2.83	MUC4
0.00129279	-1.52	TENM3
0.00130162	-1.05	KCNT1
0.0013279	1.34	FAS
0.00134143	-1.76	AOC3
0.00134967	-1.08	C14orf105
0.00138801	-1.08	HIST2H4A
0.00139297	-1.58	CLTA
0.00139601	-1.24	ADIRF
0.00142144	-1.86	RLIM
0.00142918	1.22	FAM49B
0.0014641	-1.25	HIST1H3H
0.00158947	-2.38	TENM4
0.00160968	-1.39	SEMA3C
0.00161861	-1.59	BTBD3
0.00180853	1.08	DCK
0.00183646	1.22	GRIN2C
0.00188241	1.09	PMP2
0.0019746	-1.36	HIST1H2AI
0.00198646	-1.01	HIST1H3J
0.00207453	1.43	SMURF1
0.00208761	1.25	MUC2
0.00209468	-1.82	MAPK8IP3
0.00218347	1	LINC01314
0.00220255	-1.26	THRB
0.00234796	-1.32	IFI6
0.0023669	-1.14	IL15
0.0023995	1.41	LGALS1
0.00241369	-1.33	OVGP1
0.00243158	-1.18	PNPLA7
0.00248139	-1.53	SAT1
0.0024818	-2.78	MEF2D
0.00254803	-1.14	PKNOX1
0.00265743	-2.32	SEC24C
0.00267866	1.03	CCNA2
0.00269358	-2.53	CALY
0.00282739	-1.09	JHDM1D-AS1
0.00286417	1.06	PRKDC
0.00287208	-1.12	IGSF1
0.00294449	-1.09	DCAF12
0.00294659	-1.01	ASTN1
0.00296106	-1.48	ARSA
0.00298943	-2.96	H6PD
0.00299851	-1.11	HMG20A
0.003099	-1.41	MYO5B
0.00311215	-1.43	RUNX1T1
0.00320584	-1.81	NR4A1
0.00341051	1.02	MCM10
0.00342162	-1.12	FBRSL1
0.00347131	-1.72	MYOF
0.00352685	-1.35	EPB41L4A
0.00358067	1.05	ARMT1
0.00372816	-1.06	THRSP
0.00376477	1.03	HOXC12
0.00388097	-1.09	IGFBP6
0.00393619	-1.13	ITPKC
0.00396961	-1.05	TRIP10
0.00398942	1.05	FRMD1
0.00400841	-1.01	UNC13B
0.00408534	-1.28	CTSF
0.00434522	-1.04	SNORA68
0.00438564	-1.49	CARMIL1
0.0044263	1.1	UROD
0.00443087	1.23	MT1G
0.00443431	-1.07	SSBP3
0.00448415	-1.02	BST2
0.00454818	-1.28	SERPINA4
0.00463612	-1.05	FAM50A
0.00466125	-1.36	GRIN2D
0.00467829	-1.46	KLF16
0.00468634	2.07	MTMR9
0.00470465	-1.13	TBC1D5
0.00487862	-1.33	TOP3A
0.00488755	1.06	ACADSB
0.00489102	-1.74	NOTCH4
0.00495318	-1.89	COL16A1
0.00496936	-1.18	ZNF117
0.00497553	-1.09	SUSD4
0.00504918	1.18	FZD6
0.00511769	-1.14	LINC00115
0.00516043	-1.31	LAD1
0.00520513	1.46	PSG10P
0.00521932	-1.61	CALML5
0.00524705	-1.6	MTOR
0.0053386	1.04	SMOC2
0.00535775	-1.01	VIM
0.00544463	-2.64	OLFM4
0.00546522	-1.18	PBX1
0.00559903	-2.4	HAL
0.00562779	1.05	OPCML
0.00568544	-1.04	BARX2
0.00569801	-1.1	LEMD2
0.00574385	-1.16	NPR3
0.00578192	-1.04	ZC3H12A
0.00578212	1.11	WDFY4
0.00598638	1.17	IL20
0.0061738	-1.17	JUN
0.006322	-1.64	LOXL4
0.00641924	1.1	KCNK13
0.00652332	-1.02	IFFO2
0.00659736	1.23	SENP7
0.00661522	-1.02	KCNMB4
0.00661956	-1.27	TRIM26
0.00662638	-1.05	THBS3
0.0067351	-1.08	MALAT1
0.00689973	-1.15	MCRIP1
0.00693129	-1.07	AP2B1
0.00700572	1.27	FAM53B
0.00701334	-2.32	AGRN
0.00709802	-1.02	KLK11
0.00721466	-1.49	NPFF
0.00733532	-1.1	SUN1
0.00734611	-1.16	ARHGAP45
0.00744945	-1.28	MAST2
0.00745874	-1.41	LSR
0.0075368	-1.05	GMDS-AS1
0.00758133	-1.52	SMAD9
0.00758627	-1.29	PTPA
0.00771888	-1.07	COL1A2
0.00777946	-1.18	OBSL1
0.00785871	-1.17	HOOK1
0.00788582	-1.09	IL1R2
0.00798567	-1.39	RAPGEF1
0.00814152	-1.27	GRIK4
0.00839122	-1.08	ST3GAL4
0.0085091	1.04	SGO1
0.00857116	1.12	SPDL1
0.00869561	-1.01	TXNRD3
0.00897362	-1.42	PPL
0.00924002	-1.25	IPO7
0.00932796	-1.09	ADAR
0.00941127	1.15	KIF15
0.0094587	-1.2	ADAP1
0.00972841	-1.11	PFKFB4
0.00985998	1.09	MYCN
0.00988474	-1.69	CASP2
0.0100329	-1.18	TCEB3-AS1
0.0100459	-1.17	CLCN7
0.0104137	-1.42	ZFPM2
0.0107691	-2	THAP1
0.0107853	-1.56	NCAPD2
0.0109556	-2.76	BMP3
0.0109675	-1.95	PIP4K2B
0.0111755	-1.21	CHPF2
0.0113443	-1.13	ULK1
0.0115503	-1.78	CTSD
0.0115807	-1.7	GULP1
0.0118953	-1.35	GRN
0.0120255	-1.27	Parva
0.0121288	-1.59	SLC34A2
0.0127154	-1.43	AFF1
0.0127333	1.42	CENPE
0.0128009	-1.04	MXD1
0.0129082	-1.2	RFNG
0.0129598	1.1	DNAJC6
0.0130948	-1.46	KLHL21
0.0131473	1	NCOA2
0.0132472	-1.98	ARHGAP10
0.0133378	-1.5	NFE2L1
0.0133842	-1.97	MOV10
0.0135217	-1.05	IGF2R
0.0136243	1.17	IVNS1ABP
0.0136515	1.07	SPC25
0.0136656	-1.11	BCL2L14
0.0145477	-1.62	GREB1
0.0147327	-1.08	TFAP4
0.0150416	-1.41	HINT1
0.0152405	-1.63	NFATC2
0.0153291	-1.28	CXorf40A
0.0153684	-1	OSMR
0.0160238	-1.39	NUMA1
0.0161116	1	MAP3K14
0.0161541	-1.92	ABCC8
0.0161607	-1.97	RASGRP1
0.0164091	-1.77	PRLH
0.0165955	-2.19	TEAD1
0.0168295	1.04	CHEK2
0.0171998	1.5	DLEU2
0.0172479	-1.86	VAV2
0.0173746	-1.29	WWP2
0.0174595	-1.08	ZFP37
0.0174927	-1.2	KCNJ6
0.0176003	1.19	ATP10A
0.0177181	-1.62	LRCH4
0.0180052	1.28	LOC100508226///MAGI1-IT1///MAGI1
0.0180332	-1.24	PHF21A
0.0181369	-1.54	NTRK2
0.0182223	-1.24	CTNND1
0.0182489	-1.27	LUNAR1
0.0183027	-1.1	PRELID3B
0.0184515	-1.65	RBBP5
0.0185075	1.08	ASPM
0.0185836	-1.47	TREML2
0.0185909	-1.39	CTSE
0.0187693	-1.13	NFYC
0.019299	-1.09	SCG5
0.0193414	-1.11	SPTBN2
0.0195929	-1.06	TRAPPC9
0.0197175	-1.57	PTPRN2
0.0198342	1.03	BECN1
0.0198542	-1.29	SDC4
0.019959	-1.13	ADAM19
0.0202692	-1.06	MGAT1
0.0203346	-1.08	PLEKHM1
0.0205842	1.06	UBASH3A
0.0207854	-1.53	CLTC
0.0211866	-1.23	PNPLA2
0.0214684	-1.83	LAMB1
0.0217675	-1.1	GPSM1
0.0218067	1.67	SV2C
0.0220572	1	GDPD2
0.0220832	-1.02	NAA40
0.0222137	-1	FAM78A
0.0223485	-1.24	LGALS3BP
0.0224802	1.1	TGS1
0.0227311	-1.06	USP28
0.023168	-1.06	PCDH10
0.0235495	-1.25	PPP1R17
0.0238396	-1.41	SLC6A6
0.0238407	-1.11	RNF185
0.0239449	-1.08	MUC20
0.0241183	-1.21	SHROOM2
0.0246505	1.02	MAK16
0.0246732	-1.21	AKT2
0.0248017	-3.11	PAPD7
0.0249042	-1.46	NPLOC4
0.025118	-1.97	DVL2
0.0252118	-1.03	DNAH2
0.0254541	-1.61	IL6ST
0.0259104	-1.62	ALDH4A1
0.0260568	-1.26	DAAM2
0.0263438	1.4	CHRNB1
0.0268229	-1.75	CHTF8
0.0268313	-1.2	SH3GL1P3
0.0268315	-1.3	RAX
0.0277155	-1.44	VIPR2
0.0278332	-1.7	EPB41
0.0278917	-1.19	TMCO4
0.0278938	-2.26	SNX2
0.0282634	-1.1	PPM1H
0.0284899	-1.15	CALB2
0.0288076	1.05	RRM2
0.0292529	1.13	TLDC1
0.0294224	-1.47	KHK
0.0297865	-1.39	KLHL20
0.0298578	-1.43	CCNA1
0.030028	1.73	PRKCE
0.0305961	-1.14	CDK12
0.0307134	1.66	LRRC55
0.0310919	1.07	CENPQ
0.0315908	-1.51	MME
0.0316297	-1.41	EPAS1
0.0318387	-1.03	CCM2
0.0321179	-1.7	HID1
0.0323473	-1.62	SLC9A3
0.0324499	-1.64	MAML1
0.0327788	-1.07	MALL
0.0331501	-1.45	EEF2K
0.0332972	1.99	PTEN
0.0333179	-1.17	CCKAR
0.0337428	-1.39	LOC90246
0.033857	-1.06	VARS
0.0341139	-1.63	CLUH
0.034769	1.06	SEMA6A
0.035295	-1.11	RARA
0.0353341	-1.06	G6PD
0.0355058	-1.06	TECPR2
0.0355817	1.57	MASP1
0.03571	-1.08	FAM168A
0.0359875	-1.54	CT62
0.0361171	-1.2	SCRN1
0.0361818	-1.1	MAN1B1
0.0363758	-2.09	LASP1
0.0365795	1.19	LOC91450
0.0366935	-1.52	NLRP3
0.0370073	1.03	PLXNA4
0.0372321	1.13	L3MBTL4
0.0374622	1.95	GALR2
0.0380699	-1.3	STRN4
0.0381658	-1.33	TTLL12
0.0382247	-1.28	PDHA2
0.0382955	-1.8	TONSL
0.0387183	-1.31	DCTD
0.0388572	-1.27	MICAL3
0.0389918	-1.28	2021-09-09
0.0392438	1.28	PHF20L1
0.0392526	1.15	CCSAP
0.0393411	1.07	CD6
0.0396227	-1.01	KAT2A
0.0400079	-1.13	SEC16A
0.0401083	-1.67	GAA
0.0401487	-1.15	LINC00923
0.0406995	-1.39	KCNH1
0.0410714	-1.38	TRIM8
0.0411243	-1.28	PTPRG
0.0413303	-1.2	LRRC41
0.0420832	-1.28	LEFTY2
0.0423822	-2.43	IL18R1
0.042969	1.14	USP6
0.0432468	-1.14	DVL3
0.0441511	-1.01	MAML3
0.0442526	1.04	NHLH2
0.0445767	-1.19	NAB2
0.0446595	2.5	SLC12A8
0.0446872	-1.01	SLC5A6
0.0446993	-2.44	IKZF2
0.0448649	-1.41	TBX21
0.0448973	-1.01	EREG
0.0458267	-1.11	ZNF768
0.04588	1.24	UTF1
0.046005	-1.49	WDR11
0.0460262	-1.03	NLRP2B
0.0465973	-2.07	ABCB7
0.0470225	1.09	KLK15
0.0471994	1.46	SRGAP3
0.0472506	-1.09	AGTR1
0.0474938	-1.27	DUSP8
0.0498276	-1.04	PLEKHA6

## Sheet: NSC319726
P.Value	logFC	Gene.symbol
0.00675	-2.2	ATF7IP
0.00675	-2.45	KIF20A
0.00675	2.69	PDK3
0.008	-2.49	CCNB1
0.00824	-1.94	TPBG
0.00824	-1.96	PIF1
0.00883	-2.76	PPID
0.00921	-1.51	AURKA
0.01036	-2.07	DLGAP5
0.01037	2.16	RNMT
0.01178	2.27	NFIL3
0.01178	2.9	MT2A
0.01178	3.24	MT1F
0.01178	2.97	MT1HL1
0.01178	-1.86	ASPM
0.01191	-1.34	SLC25A3
0.01191	-1.6	CARD8
0.01191	-1.82	LOC100506100
0.01191	-1.5	KDSR
0.01191	-2.15	RNFT2
0.01191	-1.38	CENPA
0.01191	1.36	GPI
0.01191	1.58	NAMPT
0.01191	-1.2	LOC101930416///LOC101929792///LOC100996724///PDE4DIP
0.01191	-1.56	PCNX1
0.01191	-2.05	PSRC1
0.01191	2.54	ERO1A
0.01191	-2.05	BACE2
0.01232	-1.77	CENPE
0.01234	-1.84	SLC35F6///CENPA
0.01234	1.53	ZNF10
0.014	3.69	RORA
0.0141	1.5	SLC12A6
0.01421	2.22	ZNF391
0.01421	-2.78	RPS6KA6
0.01482	1.39	HILPDA
0.01483	-2.47	PBX1
0.01487	3.41	MT1H
0.01487	-1.56	ZC3H14
0.01487	1.16	SLC41A2
0.01521	-1.38	PRR11
0.01521	-1.31	HDAC8
0.0158	-1.51	ARHGEF9
0.0158	1.16	ZNF548
0.0158	1.55	FAM210A
0.01594	1.77	OSMR
0.01637	-1.8	SMARCE1
0.01637	3.37	MT1X
0.01677	1.75	NEK7
0.01718	2.48	KDM3A
0.01811	-1.85	LSAMP
0.01828	-1.38	PRPF38A
0.01841	-1.19	TFDP2
0.02046	1.34	PGK1
0.02087	3.52	MT1G
0.02118	-1.77	GTSE1
0.02146	-1.6	BIRC5
0.02146	-1.45	KNSTRN
0.02146	-1.18	RSL1D1
0.02146	-1.1	PPIB
0.02146	-1.22	SNORA3A///RPL27A
0.02146	-1.58	ADAM22
0.02146	-1.74	GPLD1
0.02146	3.26	VLDLR
0.02146	1.8	KDM4B
0.02146	1.34	BCL6
0.02146	2.45	SLC2A1
0.02146	2.26	SCAF11
0.02146	-2.06	CALU
0.02146	2.27	FOSL2
0.02146	-2	KERA
0.02146	-3.08	CYB5B
0.02146	-1.62	SORD
0.02146	2.6	LOC100507855///AK4
0.02146	-1.35	LOC101930123///EEF2K
0.02146	2.93	FOXD1
0.02146	-1.88	UBE2I
0.02146	1.34	BRAF
0.02146	-1.59	SAR1B
0.02146	1.24	CNKSR3
0.02228	1.14	ZNF569
0.02228	-1.24	CTSC
0.02228	1.41	CAB39L
0.02228	-2.07	CENPF
0.02228	-1.96	HSPA5
0.02228	-1.92	TRIM13
0.02228	1.49	EFNA3
0.02228	-1.15	SCN2A
0.02228	1.27	USP36
0.02256	-1.36	GAS2L3
0.02256	1.77	CCNG2
0.02421	-1.18	TOP2A
0.02421	-1.3	PLK1
0.02421	-1.19	LOC101060363///PPIA
0.02421	-1.17	CALR
0.02475	-2.04	ADAM23
0.02486	1.63	BNIP3
0.02486	-1.69	BCAP29
0.02486	1.15	KLF10
0.02486	2.93	DDIT4
0.02618	-1.42	HN1
0.0262	2.12	EGLN1
0.0262	-2.1	MRPL42
0.0262	1.53	ZNF256
0.02631	-1.53	ANTXR1
0.02673	3.38	ANKRD37
0.02673	1.55	LMLN
0.02694	1.38	KLHL28
0.02694	2.24	RASGRP1
0.02706	1.3	ZNF570
0.02706	1.4	RNF24
0.02706	1.72	LOC101928634///SNORA67///CD68
0.02732	-1.31	AMDHD1
0.02828	-1.68	ORC2
0.02828	-1.58	PTTG1
0.02828	-1.22	STEAP3
0.02844	1.14	SIAH2
0.02899	-1.38	AQR
0.03007	2.16	HK2
0.03007	-1.47	METTL9
0.03007	-1.74	HOTAIR
0.03007	-1.6	PCDHB5
0.03007	-1.28	UBE2C
0.03007	-1.31	PATJ
0.03007	1.83	ZBTB25
0.03007	-1.42	EIF3H
0.03007	-1.98	KIF14
0.03012	1.13	FGFR1OP
0.03013	-1.67	ACOX1
0.03013	-1.11	CCT5
0.03013	-1.01	ZNF618
0.03013	-1.12	CCDC125
0.03013	-1.54	RPS6KB1
0.03013	1.81	GYS1
0.03013	1.3	CCDC93
0.03013	-1.16	TRIP11
0.03013	-1.29	CCNF
0.03019	2.02	HRK
0.03043	-1.73	UACA
0.03044	-2.6	SUGT1
0.03111	1.65	BNIP3L
0.03144	1.87	FAM162A
0.03145	1.14	KDM4C
0.03145	2.31	PPP1R3C
0.03145	-1.32	ZNF84
0.03159	-1.9	PCM1
0.03203	1.31	RLF
0.03215	1.62	PNPLA8
0.03229	-1.6	CGN
0.03242	-1.29	NFIA
0.03242	-1.04	CDCA2
0.03265	1.41	FNIP1
0.03309	-1.02	POLI
0.03309	-1.12	TACC3
0.03309	1.73	ZNF34
0.03309	-1.42	POLR1B
0.03309	-1.84	ARGLU1
0.03309	1.44	TAF4B
0.03309	-1.14	ISOC2
0.03309	-1	SUMO1
0.03309	-1.53	NR2C1
0.03309	-1.37	CCDC18
0.03309	-1.06	NXPE3
0.03309	-1.1	RAN
0.03309	-1	RER1
0.03309	-1.76	COA7
0.03309	-1.61	WDR35
0.03309	-1.35	FOXA1
0.03309	-2.65	FAM49B
0.03369	1.16	NAPG
0.03408	-1.43	CCDC50
0.0342	1.97	C4orf47
0.03452	-1.68	DNAJC21
0.03458	1.82	DNAJB9
0.0346	1.19	UBASH3B
0.0346	-1.36	TIAL1
0.0346	1.12	STAM2
0.0346	-1.77	TIA1
0.03467	-1.19	ARIH2
0.03471	-1.05	RSU1
0.0352	-1.35	SLC25A21
0.0352	-1.51	CDC20
0.0352	-1.22	LSS
0.0352	1.05	DUSP3
0.03528	-1.46	LBR
0.03547	-1.56	GSTA4
0.03547	1.79	BHLHE40
0.03549	-1.08	SLC44A3
0.03549	1.9	BTG1
0.03549	1.41	PPP1R21
0.03549	2.95	FAM26F
0.03549	-1.68	LRPAP1
0.03562	-1.76	NASP
0.03577	-1.95	LOC728903///GLIDR
0.03577	-1.7	MRPS14
0.03577	-1.31	BCAS4
0.03577	-2.22	TSFM
0.03577	3.27	PDK1
0.0358	-2.07	TMEM237
0.0358	1.23	RBAK
0.0358	1.04	ZNF23
0.0358	1.45	MAPK7
0.0358	1.37	FEM1C
0.0358	1.02	CERS6
0.0358	1.05	RERE
0.0358	-1.18	KDELR2
0.0358	-2.6	COL1A1
0.0358	1.16	DNAL4
0.0358	1.23	RIOK3
0.0358	-1.29	EIF2AK1
0.03581	-1.77	TM9SF3
0.03581	-1.76	TRIP12
0.03581	-1.07	MINOS1
0.03619	-1.27	AIMP1
0.03627	1.37	CYLD
0.03648	1.02	TNFRSF10B
0.03659	-1.42	UBBP1
0.0366	1.3	PAFAH1B1
0.03683	1.27	HIPK3
0.03683	1.59	DCAF5
0.03683	-1.16	CUL2
0.03694	1.58	TRIM4
0.03716	-1.18	KIAA1549
0.03758	-1.27	KAZALD1
0.03772	-1.03	ADSSL1
0.03772	-1.41	GPR161
0.03772	-1.51	KLHL5
0.03773	-1.91	MKI67
0.03773	1.1	FAM47E-STBD1///FAM47E///STBD1
0.03773	1.2	P4HA1
0.03778	2.56	RAB20
0.03833	-1.2	ROGDI
0.03869	-1.25	EBP
0.03888	1.38	PCDH10
0.03889	1.73	ZNF654
0.03903	-1.2	STMN3
0.03904	-1.01	EML5
0.03904	-1.05	MSI2
0.03904	1.24	TCAIM
0.03904	1.29	ZC3HAV1
0.03904	-2.03	DCN
0.03904	2.16	MXD1
0.03904	1.56	LOC101930400///AKR1C2
0.03904	1.83	THAP9-AS1
0.03935	-1.34	PSMC2
0.03952	-1.35	SIPA1L1
0.03952	-1.29	DKFZP564C152
0.03952	1.22	FOXO3B///FOXO3
0.03952	1.1	LOC105373383
0.03979	1.05	ARIH1
0.03979	1.82	MT1E
0.03979	-1.08	RAD50
0.03987	1.06	HINFP
0.03992	-1.46	TNFAIP8L1
0.03992	2.65	PFKFB4
0.03992	-1.12	BUB1
0.03997	1.72	ALMS1-IT1
0.03997	-1.19	2021-09-06
0.03997	-1.63	MTERF2
0.04025	-1.33	USP3
0.04025	-1.27	KIF23
0.04044	1.61	ARFGEF3
0.04044	-1.7	TRIM45
0.04044	1.97	NUP58
0.04068	-1.78	JAM2
0.04068	-2.12	NUDT5
0.04101	-1.07	CTPS2
0.04101	-1.08	AGPAT3
0.04101	2.11	LOC101927705///P4HA2
0.04101	-1.62	TUSC3
0.04101	-1.03	LPCAT3
0.04112	1.35	FOXO3
0.04112	-1.06	MEX3A
0.04254	2.08	GLS
0.04254	1.77	GPR146
0.04254	1.03	MLF1
0.04254	-1.3	CDCA3
0.04295	1.54	SNRNP48
0.04295	-1.39	ARHGEF39
0.04295	-1.39	HMMR
0.04295	1.44	EIF4G3
0.04295	-1.38	NUP37
0.04352	1.05	GABPA
0.04352	-1.57	METTL8
0.04356	-1.5	JADE2
0.0438	-1.24	SRSF11
0.0438	-1.05	ACADSB
0.0438	1.06	NR2C2
0.0438	-1.07	PDHA1
0.04384	-1.68	NEDD4L
0.0439	-1.08	ZBTB42
0.0439	-1.26	AP3M1
0.04409	-1.89	FAM83D
0.0441	-1.55	HTR2C
0.0441	-1.29	AKT3
0.0441	-1.02	WDR36
0.04431	-2.17	MSX2
0.0446	-1.11	FAM72A///FAM72D///FAM72B///FAM72C
0.0446	1.35	XRN1
0.0446	-1.09	ATP2A2
0.0446	2.03	ARL6
0.0446	-1.67	SOAT1
0.0446	-1.11	FAM64A
0.0446	-1.48	CRELD2
0.0446	-1.1	ACAA2
0.0446	1.52	ZFYVE1
0.04464	1.19	CCSER2
0.04464	1.04	LOC100287896
0.04464	-1.47	AP4S1
0.0447	-1.03	RBM17
0.04521	1.16	JMJD1C
0.04521	-1.35	CEP70
0.04521	-1.52	LAMP2
0.04526	-1.03	LOC285178
0.04571	-1.45	PTTG3P
0.04573	-2.03	GSPT1
0.04593	1.13	ESYT2
0.04594	-1.08	PDIA3
0.04617	1.34	SERTAD2
0.0463	1.47	TMEM248
0.04633	-1.2	REEP5
0.04696	1.78	SNORA16A///SNORA61///SNORA44///SNHG12
0.04799	2.84	SYNE1
0.04811	-1.1	HOXA-AS2
0.04832	-1.25	MXRA7
0.04832	1.44	CHD2
0.04837	-2.15	TPM3
0.04837	-1.08	NGRN
0.0486	1.33	EPG5
0.04877	-1.86	ANAPC7
0.04888	-1.01	MPZL1
0.04888	-1.28	MIA3
0.04888	-1.38	ACACA
0.0489	-1.88	MPHOSPH9
0.049	-1.28	PSMA3-AS1
0.04962	-1.08	GALNT6
0.04962	-1.07	ZDHHC14
0.04971	1.14	ZNF473
0.04971	1.06	CDC37L1
0.04972	-2.12	ELP2
0.04981	-1.36	NUCB2
0.04981	-1.72	SLC35B4
0.04981	1.26	RRAGC
0.04981	1.11	SCAND2P

## Sheet: Casiopeinas
P.Value	logFC	Gene.symbol
4.75e-13	6.64	HSPA6
2.92e-11	3.75	ATF3
5.64e-11	4.18	HMOX1
5.64e-11	3.1	SLC30A1
1.73e-10	3.14	GADD45B
2.04e-10	-2.68	FBXO5
2.37e-10	-2.44	GEMIN4
4.83e-10	-2.22	LPCAT1
6.15e-10	2.38	TRIB3
8.06e-10	-2.42	DNAAF2
8.06e-10	-2.02	TRMT5
9.09e-10	-2.07	TMEM203
9.09e-10	-3.2	MYC
1.02e-09	2.22	KDM7A
1.02e-09	-2.39	FAM83D
1.02e-09	1.85	NDRG1
1.03e-09	-2.27	CDKN1B
1.09e-09	-2.34	MIR6756///MCAM
1.11e-09	2.4	PPP1R15A
1.12e-09	2.13	ZFAND2A
1.24e-09	-2.67	GAS1
1.24e-09	-2	RHOB
1.24e-09	1.75	FEM1C
1.36e-09	2.31	HSPA1L///HSPA1B///HSPA1A
1.37e-09	-2.12	FAM217B
1.58e-09	-2.67	FADD
1.58e-09	-2.26	LUZP1
1.58e-09	2.57	DNAJB1
1.58e-09	-2.12	SKP2
1.7e-09	-1.87	ADAMTS15
1.72e-09	-2.01	TMEM60
1.81e-09	2.74	C11orf96
2.03e-09	-1.83	MFAP5
2.04e-09	-1.97	MGAT2
2.04e-09	-1.77	TMCC1
2.04e-09	2.05	ENAH
2.04e-09	-1.64	SMG8
2.04e-09	1.69	SULF2
2.04e-09	-1.69	IMP3
2.04e-09	1.6	EGLN1
2.35e-09	1.63	ALDH3A2
2.36e-09	-1.71	EDEM3
2.59e-09	-2.52	FZD2
2.59e-09	-2.02	SLC35F6///CENPA
2.59e-09	-1.76	SCO2
2.59e-09	1.51	ASS1
2.63e-09	1.51	LOC101930400///AKR1C2
2.68e-09	-2	FASTKD3
2.74e-09	-1.95	KBTBD6
2.75e-09	1.49	AKR1C1
2.77e-09	-1.66	NT5C1B-RDH14///RDH14
2.83e-09	1.7	BICD1
2.83e-09	-1.81	AMD1
2.83e-09	-1.51	CENPL
2.83e-09	-1.67	TRIM32
2.83e-09	-1.95	C2orf69
2.83e-09	-1.77	HJURP
2.83e-09	-1.94	RRS1
2.83e-09	1.55	RBM33
2.94e-09	-1.58	MTPAP
3.12e-09	-1.9	GNAI2
3.39e-09	-1.8	DDX20
3.39e-09	2.51	CHMP1B
3.39e-09	1.87	VEGFA
3.4e-09	-1.81	FBXL5
3.4e-09	-2.07	MN1
3.4e-09	-1.53	KBTBD7
3.46e-09	-1.97	IQGAP1
3.53e-09	-1.65	ARMCX2
3.59e-09	-1.6	TP53RK
3.59e-09	-1.96	NR2F2
3.59e-09	1.7	MAFK
3.78e-09	1.63	RBM14-RBM4///RBM4
3.85e-09	1.48	AZIN1
3.94e-09	-2.25	DEPDC1
3.94e-09	-2.14	ASPM
4.01e-09	-1.57	KCTD6
4.14e-09	-1.39	MAP7
4.26e-09	-1.37	UFL1
4.4e-09	-1.53	ABHD10
4.4e-09	-1.61	LDOC1L
4.4e-09	-1.79	TBCC
4.4e-09	1.56	SERTAD2
4.45e-09	2.09	SKIL
4.45e-09	-1.37	AURKA
4.81e-09	-1.41	PEX12
4.81e-09	1.73	SPINK4
4.83e-09	-1.61	SGO2
4.85e-09	1.35	HECA
4.85e-09	-1.97	MFSD5
4.85e-09	1.32	ALDH1A3
4.86e-09	1.35	FHL1
4.86e-09	-1.86	DCLRE1B
4.86e-09	-1.34	RNF219
4.86e-09	1.73	ETS1
4.87e-09	1.56	MT1F
4.96e-09	-1.46	SLC11A2
4.96e-09	-1.5	TM2D3
4.96e-09	-2.03	EZR
5e-09	-1.44	FAM111B
5e-09	-1.49	SNAI2
5e-09	-1.52	CDC25A
5.06e-09	1.45	DOCK11
5.09e-09	1.6	SEC24A
5.09e-09	1.71	SARS
5.09e-09	-1.91	INTS5
5.09e-09	-1.81	TXNIP
5.12e-09	-1.43	IRF2BPL
5.12e-09	-1.48	ALG2
5.12e-09	-1.37	RAD23A
5.12e-09	-2.02	GEMIN6
5.12e-09	-1.77	ISL1
5.12e-09	-1.5	UTP23
5.14e-09	-1.55	SPINK6
5.14e-09	-2.1	PSRC1
5.23e-09	-3.53	DKK1
5.24e-09	-1.32	SIX1
5.24e-09	-1.74	VANGL1
5.24e-09	-1.47	ERCC6-PGBD3///PGBD3///ERCC6
5.32e-09	-1.62	FEN1
5.32e-09	-1.56	CACUL1
5.42e-09	-1.98	ZBED5
5.42e-09	-2.28	TOP1
5.44e-09	-1.46	PCDH7
5.48e-09	-1.43	EPC1
5.51e-09	-1.39	ATMIN
5.51e-09	1.45	BNIP3L
5.53e-09	-1.44	TRMT1L
5.53e-09	2.08	GDF15
5.77e-09	-1.29	MROH7-TTC4///TTC4
5.86e-09	-1.64	ANKRD49
5.86e-09	1.28	ALDH3A1
5.86e-09	-1.94	RNF145
5.86e-09	-1.72	GTF2E1
5.87e-09	-1.4	PPP1R8
5.87e-09	1.66	ATF4
6.23e-09	1.26	ADD3
6.36e-09	-1.75	DOLK
6.44e-09	4.41	CXCL8
6.44e-09	-1.35	MANEA
6.5e-09	-1.91	LCMT2
6.6e-09	1.7	PPP4R3B
6.84e-09	-1.23	KIAA1033
6.93e-09	1.84	CSRNP1
6.93e-09	-1.45	HERPUD2
6.93e-09	1.85	CCL20
6.93e-09	-1.63	FOXE1
6.93e-09	-1.34	ZNF503
6.97e-09	1.25	MT1E
7.06e-09	-1.42	PUM2
7.11e-09	-1.91	CCNA2
7.36e-09	-1.3	WAC
7.5e-09	-1.89	MAT2A
7.51e-09	-1.39	TOB2
7.52e-09	2.15	BCL10
7.52e-09	2.53	MAFF
7.54e-09	-1.53	NACC2
7.76e-09	1.29	IFITM1
7.77e-09	-1.33	TEFM
7.77e-09	-1.19	TACC3
7.77e-09	-1.25	STIL
7.77e-09	-1.56	TOPORS
7.77e-09	-1.24	TRIM27
7.77e-09	1.33	BIK
7.89e-09	-1.94	PDCD7
7.89e-09	-1.45	ZNF200
8.01e-09	-1.21	ZFX
8.01e-09	-1.57	SLC26A2
8.01e-09	-1.36	USP47
8.01e-09	-1.43	RBM26
8.15e-09	1.36	MT1X
8.15e-09	-1.46	CHAMP1
8.46e-09	-1.34	BAG4
8.53e-09	-1.47	RSBN1L
8.53e-09	-1.28	RRP8
8.54e-09	-1.17	GTSE1
8.54e-09	-1.15	PITX1
8.55e-09	-1.17	PPAT
8.55e-09	-1.24	RFWD3
8.55e-09	-1.47	DBF4
8.62e-09	-1.57	ISCA2
8.82e-09	1.66	RLIM
9.02e-09	-2.08	RBM25
9.11e-09	1.22	CT83
9.11e-09	1.4	ASNS
9.11e-09	-1.17	LCN2
9.11e-09	2.83	ID2B///ID2
9.11e-09	-1.82	MRPL44
9.11e-09	-1.17	ANAPC5
9.11e-09	-1.28	PIGC
9.11e-09	1.33	ANXA10
9.11e-09	1.4	PFKFB3
9.16e-09	-1.52	TTK
9.27e-09	-1.15	ZNF232
9.27e-09	-1.44	N4BP1
9.4e-09	-1.25	LRP6
9.63e-09	-1.43	CDK12
9.97e-09	-1.68	KIF18A
9.97e-09	-1.3	RMI1
9.97e-09	-1.55	COIL
9.97e-09	-1.75	TMEM177
1.01e-08	-1.57	ZC3H4
1.01e-08	-1.14	TTC4
1.02e-08	1.56	GADD45A
1.02e-08	-1.28	BANF1
1.02e-08	-1.73	GPAM
1.02e-08	-1.58	TTI1
1.03e-08	-1.18	METTL13
1.03e-08	-1.32	MALSU1
1.03e-08	-1.42	DCAF7
1.03e-08	-1.75	ELF1
1.03e-08	-1.08	PDIK1L
1.03e-08	-1.2	CLP1
1.03e-08	1.17	EIF1
1.03e-08	-1.19	NFIC
1.05e-08	-1.13	CANT1
1.05e-08	-1.59	CNEP1R1
1.05e-08	-1.54	PHF23
1.09e-08	1.57	ETV3
1.09e-08	-1.61	POLR1C
1.09e-08	-1.29	TOX4
1.11e-08	-1.5	PAPSS2
1.16e-08	-2.13	GTF3C4
1.16e-08	-1.36	TFB1M
1.16e-08	-1.09	ORC5
1.16e-08	-1.37	TSC22D1
1.17e-08	-1.51	STAG2
1.18e-08	1.29	SRXN1
1.18e-08	-1.38	IREB2
1.18e-08	-1.72	CSTF1
1.18e-08	-2.08	DIO2
1.18e-08	-2.73	MYO10
1.2e-08	-1.37	EXO5
1.2e-08	-1.25	NUP62
1.22e-08	-1.25	CCNE1
1.22e-08	-1.34	SCAF11
1.22e-08	-1.81	TOP2A
1.24e-08	-1.04	ADGRG2
1.3e-08	-1.89	ARRDC3
1.3e-08	-1.4	WASL
1.3e-08	1.47	ARL5B
1.3e-08	-1.17	PPWD1
1.31e-08	-1.29	RPP25
1.32e-08	-1.78	NUSAP1
1.35e-08	-1.6	AASDHPPT
1.35e-08	-1.27	FOXQ1
1.35e-08	-1.18	HNRNPA1
1.39e-08	-1.19	NR2F1
1.39e-08	2.7	HSPA1B///HSPA1A
1.39e-08	-1.25	PUM1
1.39e-08	-1.06	C5orf34
1.4e-08	-1.7	CXCR4
1.4e-08	-1.4	FASTKD2
1.4e-08	-1.59	GLCCI1
1.4e-08	1.31	NORAD
1.41e-08	-1.09	TBL1XR1
1.41e-08	1.13	CUL1
1.41e-08	-1.15	TGS1
1.41e-08	-1.41	PLPP3
1.42e-08	1.04	AKR1C3
1.42e-08	2.3	ADM
1.44e-08	1.13	SLC47A1
1.44e-08	-1.21	BAMBI
1.44e-08	1.22	LATS2
1.45e-08	1.07	NQO1
1.47e-08	-1.37	ERCC4
1.48e-08	-1.22	TUSC2
1.49e-08	-1.44	OXSM
1.57e-08	-1.47	SNX13
1.57e-08	1.09	MT1H
1.59e-08	-1.36	TIMP3
1.59e-08	-1.54	ITPRIPL2
1.63e-08	1.57	CDKN1A
1.64e-08	-1.85	TCEB3
1.64e-08	-1.17	TMEM115
1.66e-08	2.54	ERRFI1
1.67e-08	1.34	PDK1
1.67e-08	-1.25	SEPW1
1.68e-08	-1.18	SRGAP2C
1.69e-08	-1.97	C14orf169
1.71e-08	1.02	FOLR1
1.71e-08	-1.41	C16orf72
1.71e-08	-1.37	TMEM246
1.72e-08	-1.36	RNF111
1.76e-08	-1.12	C8orf76
1.76e-08	1.15	SRSF11
1.76e-08	-1.2	KNOP1
1.81e-08	-1.4	UGCG
1.81e-08	-1.19	DNAJB14
1.81e-08	-1.16	CCDC51
1.84e-08	-1.25	TUBD1
1.85e-08	-1.27	MIR1292///SNORD110///SNORD86///SNORD57///NOP56
1.87e-08	-1.8	SLITRK5
1.87e-08	-1.22	CENPBD1
1.87e-08	-1.63	TIGD2
1.88e-08	-1.61	SGK223
1.88e-08	-1.36	SLC25A13
1.89e-08	-1.45	ETS2
1.89e-08	1.2	ABCC3
1.89e-08	-1.37	RABGAP1
1.9e-08	-1.12	TMEM223
1.9e-08	-1.14	POLR3B
1.9e-08	-1.08	PEX13
1.9e-08	-1.2	THRAP3
1.91e-08	1.52	JUND
1.93e-08	-2.11	RAD21
1.94e-08	-1.28	DHX9
1.94e-08	-1.35	BMP4
1.96e-08	1.14	ZBTB1
1.96e-08	1.52	TMEM135///DNAJB6
1.96e-08	-1.12	WBP1L
1.96e-08	-1.26	C6orf120
1.97e-08	-1.11	DNAJC30
1.97e-08	-1.25	CDCA3
1.99e-08	1.06	FAM13B
1.99e-08	1.07	WTAP
2e-08	1.19	RIMKLB
2.02e-08	-1.17	MSL1
2.02e-08	-1.17	MKNK2
2.04e-08	-1.37	MEPCE
2.04e-08	-1.29	PPP1R10
2.07e-08	-1.13	ZADH2
2.07e-08	1.06	GCLM
2.1e-08	1.08	FTH1
2.1e-08	-1.33	WDR89
2.1e-08	-1.29	FAM126B
2.12e-08	-1.11	MTERF1
2.13e-08	-1.3	KANK1
2.19e-08	-1.08	SURF6
2.22e-08	-1.31	TAF5
2.22e-08	-1.36	USO1
2.23e-08	-1.13	MTF1
2.25e-08	-1.32	RGMB
2.27e-08	-1.57	NEMF
2.27e-08	-1.17	CYP1B1
2.27e-08	-1.25	CDCA2
2.31e-08	-1.47	ZFR
2.33e-08	-1.44	C7orf49
2.35e-08	-1.13	BMP6
2.41e-08	1.05	AVPI1
2.41e-08	1.14	SERTAD1
2.41e-08	-1.78	MIS18BP1
2.41e-08	1.92	DUSP5
2.42e-08	1.05	DPYSL3
2.42e-08	-1.22	CDK2AP2
2.42e-08	-1.16	ING3
2.42e-08	-1.44	MINPP1
2.42e-08	-1.37	SNRK
2.42e-08	1.52	BAG3
2.42e-08	-1.36	HERC4
2.43e-08	-1.21	GEMIN2
2.45e-08	-1.31	SUZ12P1///SUZ12
2.45e-08	1.2	CD109
2.45e-08	-1.77	KTI12///TXNDC12
2.48e-08	-1.65	IRX3
2.5e-08	1.47	TUFT1
2.5e-08	-1.11	FZD1
2.5e-08	-1.26	MITF
2.5e-08	-1.21	KATNBL1
2.5e-08	-1.07	METTL18
2.5e-08	1.01	FAM60A
2.5e-08	-1.07	UMPS
2.53e-08	-1.79	GOLIM4
2.55e-08	-1.44	MPHOSPH10
2.59e-08	-2.07	HSP90AB1
2.59e-08	1.06	MEX3C
2.59e-08	-1.65	PEX11B
2.59e-08	-1.5	SSTR1
2.59e-08	-2.04	MIR21///VMP1
2.63e-08	-1.14	TRIM13
2.63e-08	-1.04	KIF2C
2.64e-08	-1.31	PURA
2.64e-08	-1.46	LGR4
2.64e-08	1.14	PNPLA8
2.64e-08	-1.6	AHNAK2
2.66e-08	-1.03	NCAPD2
2.66e-08	1.16	PEA15
2.66e-08	-1.73	ID1
2.67e-08	1.26	COL3A1
2.67e-08	1.36	SNIP1
2.67e-08	-1.1	YTHDF1
2.68e-08	-1.08	MRM2
2.68e-08	-1.64	RANBP6
2.68e-08	-1.17	KCTD12
2.73e-08	-1.53	RSF1
2.74e-08	-1.09	ASB7
2.75e-08	1.03	TNFAIP2
2.75e-08	-1.14	BCL2L11
2.77e-08	-1.52	NRAV
2.77e-08	-1.34	DSG2
2.77e-08	-1.27	RBM17
2.82e-08	-1.11	TMEM97
2.82e-08	1.2	AKAP12
2.84e-08	-1.22	HHEX
2.85e-08	1.34	SYNE2
2.85e-08	-1.1	ALKBH1
2.85e-08	1.61	LINC00304
2.86e-08	-1.15	SOCS5
2.9e-08	-1.6	DDX28
2.91e-08	-1.14	CHPF2
2.96e-08	1.09	KLF10
2.97e-08	2.02	RARRES2
2.97e-08	-1.27	KLHL9
2.99e-08	-1.22	E2F8
3.03e-08	1.66	CCNL1
3.03e-08	-1.25	C19orf52
3.06e-08	-1.03	EBAG9
3.06e-08	1.34	GABARAPL1
3.06e-08	-1.48	CPT2
3.06e-08	1.18	C4orf3
3.06e-08	-1.04	NUFIP2
3.06e-08	-1.08	SPATA5L1
3.06e-08	-1.26	SLAIN2
3.07e-08	-1.13	ASB8
3.09e-08	1.83	DUSP1
3.09e-08	-1.22	TMEM138
3.13e-08	-1.15	KLHL28
3.13e-08	1.33	MAFG
3.16e-08	-1.04	HECTD1
3.16e-08	-2.13	CALD1
3.16e-08	1.72	PPP1R3C
3.19e-08	1.23	ZC3H12C
3.19e-08	-1.32	DYNC1H1
3.22e-08	-1.45	PKP4
3.3e-08	-1.02	USP42
3.36e-08	1.12	LXN
3.36e-08	-1	CHST12
3.36e-08	-1.35	FAM102B
3.41e-08	-1.81	PIK3R4
3.43e-08	-1.32	OSBPL8
3.44e-08	-1.37	RNF146
3.44e-08	-1.23	TCF7L2
3.44e-08	-1.46	PRPF4
3.44e-08	-1.05	SLF1
3.44e-08	-1.46	TGFBR3
3.48e-08	1	TES
3.48e-08	-1.74	G2E3
3.52e-08	-1.21	PRPF40A
3.52e-08	-1.08	ERLIN1
3.53e-08	-1.7	EIF4G1
3.54e-08	-1.35	PIAS1
3.54e-08	-1.19	E2F5
3.55e-08	-1.59	GEMIN7
3.57e-08	1.04	EIF1AD
3.61e-08	1.27	WSB1
3.65e-08	-1.03	UBIAD1
3.66e-08	-1.32	SUV39H1
3.71e-08	-1.08	FANCM
3.74e-08	-1.62	EPRS
3.75e-08	-1.41	C5orf24
3.76e-08	1.03	RCN1
3.77e-08	-1.68	DEPDC7
3.79e-08	-1.64	PALLD
3.79e-08	-1.48	FAM72A///FAM72D///FAM72B///FAM72C
3.79e-08	-1.48	TADA1
3.84e-08	-1.28	SLC39A6
3.86e-08	-1.27	SETD2
3.86e-08	-1.34	NAT1
3.86e-08	-1.2	MTERF3
3.9e-08	-1.06	ATF7IP
3.93e-08	1.45	MED13
3.93e-08	-1.25	PANK1
3.93e-08	1.09	DHRS3
3.98e-08	-1.09	SZRD1
3.99e-08	-1.15	ZYG11B
4.09e-08	1.06	BID
4.1e-08	-1	WAPL
4.14e-08	-1.19	B4GALT4
4.16e-08	-1.4	EHMT1
4.21e-08	1.23	NAMPT
4.21e-08	-1.5	ATAD2
4.21e-08	1.36	MIR4657///PURB
4.24e-08	-1.45	S100PBP
4.24e-08	-1.06	CPNE3
4.24e-08	-1.05	CDC27
4.26e-08	-1.15	GOLGA2
4.26e-08	-1.46	ID3
4.26e-08	-1.11	KNL1
4.26e-08	-1.5	GPR39
4.27e-08	-1.26	THUMPD3
4.35e-08	-1.36	EIF4ENIF1
4.37e-08	-1.5	FEM1B
4.37e-08	1.11	C12orf57
4.37e-08	1.15	MXD1
4.38e-08	-1	FAM179B
4.48e-08	-1.46	TFAP2A
4.48e-08	2.1	HK2
4.49e-08	-1.22	CDKN2B
4.5e-08	1.6	CHIC2
4.5e-08	1.04	LOXL2
4.51e-08	-1.05	GLT8D1
4.54e-08	-1.09	AP1S3
4.57e-08	-1.09	C19orf12
4.6e-08	-1.26	PALB2
4.6e-08	-1.19	FAM122A
4.6e-08	-1.34	TOB1
4.62e-08	-1.27	THAP11
4.64e-08	-1.26	LEMD3
4.67e-08	-1.24	FAF2
4.7e-08	-1.01	MOGS
4.73e-08	-1.08	TIMM22
4.73e-08	1.01	CEBPB
4.73e-08	-1.62	CDCA8
4.89e-08	1.13	VPS37B
4.92e-08	-1.59	FJX1
5.02e-08	-1.24	YLPM1
5.06e-08	-1.13	POC5
5.07e-08	1.2	MIR1908///FADS1
5.11e-08	-1.02	GREM1
5.11e-08	1.42	WHSC1L1
5.11e-08	-1.35	MAMDC2
5.12e-08	-1.14	MTFR2
5.14e-08	-1.28	SYNCRIP
5.14e-08	-1.23	PWWP2A
5.24e-08	-1.07	ZNF639
5.35e-08	1.1	SCD
5.35e-08	-1.17	CREB1
5.38e-08	1.31	SDC4
5.42e-08	1.68	IER5
5.42e-08	-1.19	PUS1
5.51e-08	1.37	PPL
5.63e-08	-1.01	NME6
5.64e-08	-1.29	DBR1
5.71e-08	-1	LSM6
5.81e-08	-1.19	FBXO34
6.01e-08	-1.22	ZNHIT2
6.08e-08	1.11	LINC00673///LINC00511
6.13e-08	1.24	MTUS1
6.13e-08	-1.12	RABL6
6.2e-08	-1.31	PABPC4L
6.21e-08	-1.08	FAM220A
6.22e-08	-1.36	THY1
6.25e-08	-1.11	ATP2B1
6.37e-08	-1.37	RPP38
6.41e-08	-1.01	STRIP1
6.41e-08	-1.5	CCND1
6.47e-08	1.31	ZFC3H1
6.53e-08	-1.1	KIAA0907
6.53e-08	1.28	GLS
6.53e-08	1.43	DEDD2
6.53e-08	1.11	PIGA
6.59e-08	-1.17	ZNF148
6.61e-08	1.21	TSC22D3
6.61e-08	-1.32	TMTC3
6.62e-08	-1.27	RAB14
6.62e-08	-1.52	UHMK1
6.65e-08	-1.23	LRRFIP1
6.65e-08	-1.02	POGK
6.8e-08	-1.41	RPUSD2
6.82e-08	-1.17	USP10
6.83e-08	-1.03	RBBP6
6.86e-08	-1.21	LEO1
6.86e-08	1.13	RNMT
6.86e-08	-1.24	JADE1
6.87e-08	-1.29	ERCC6L
6.87e-08	-1.01	NKRF
6.87e-08	-1.21	ZNF627
6.89e-08	1.64	IL1A
6.94e-08	-1.04	TSHZ1
6.94e-08	-1.1	RSBN1
6.94e-08	1.03	C3
6.94e-08	-1.07	NIF3L1
6.94e-08	-1.11	PLEKHB2
6.97e-08	1.07	TMEM45B
7.08e-08	-1.02	SS18L2
7.19e-08	-1.3	PPRC1
7.2e-08	-1.07	TTC9C
7.22e-08	-1.23	TPM4
7.22e-08	-1.41	LURAP1L
7.22e-08	-1.15	CDC37L1
7.29e-08	1.34	PMAIP1
7.29e-08	-1.03	UBE2W
7.29e-08	-1	SMCHD1
7.45e-08	-1.11	TOE1
7.45e-08	1.1	QKI
7.67e-08	1.45	MT1G
7.7e-08	-1.04	MDFIC
7.75e-08	1.24	BLZF1
7.75e-08	-1.28	FAM200A
7.75e-08	-1.16	PUDP
7.77e-08	-1.24	ZNF581
7.77e-08	-2.17	FBN1
7.77e-08	-1.19	ZNF800
7.78e-08	-1.06	MOB1A
7.78e-08	-1.09	SUOX
7.88e-08	-1.11	AGFG1
7.94e-08	1.04	RND3
8e-08	1.4	KRT19
8.01e-08	1.18	SAMD4A
8.12e-08	-1.09	ASTE1
8.13e-08	-1.26	UNC50
8.17e-08	-1.07	ARFIP1
8.17e-08	-1.22	PPP1R3D
8.29e-08	1.17	MIR6732///ZC3H12A
8.48e-08	-1.03	HSP90B1
8.53e-08	1.02	LUM
8.53e-08	-1.16	TSSK2///DGCR14
8.64e-08	-1.17	ADAM19
8.64e-08	-1.73	BORA
8.99e-08	1.09	HIST2H2AA4///HIST2H2AA3
9.11e-08	-1.03	RBM22
9.3e-08	-1.01	SPDL1
9.3e-08	-1.48	WASF2
9.56e-08	-1.19	RPP14
9.58e-08	-1.31	ZBTB9
9.71e-08	-1.26	KLF5
9.71e-08	1.49	GABARAPL3///GABARAPL1
1.06e-07	-1.28	YTHDC2
1.06e-07	-1.1	FAM109B
1.06e-07	-1.26	CCNF
1.07e-07	-1.14	CMTR2
1.08e-07	-1.11	FAM114A1
1.13e-07	-1.83	EGR1
1.13e-07	1.18	CLU
1.14e-07	-1.01	TMEM170A
1.14e-07	-1.4	AGGF1
1.14e-07	-1.01	MKL1
1.14e-07	-1.24	MIR664B///SNORA56///DKC1
1.16e-07	1.01	NCOA7
1.17e-07	1.12	UBL3
1.17e-07	1.01	SLPI
1.18e-07	-1.4	ADRB2
1.18e-07	1.43	SHB
1.18e-07	-1.37	ANKRD17
1.19e-07	1.12	MYADM
1.23e-07	1.03	SAV1
1.24e-07	-1.12	EDRF1
1.24e-07	-1.03	FAM161A
1.26e-07	-1.07	SF3B1
1.28e-07	-1.86	UBN1
1.29e-07	-1.09	GLIPR2
1.29e-07	-1.07	FAM46A
1.29e-07	-1.18	MARCKS
1.29e-07	-1.13	TRIM14
1.3e-07	-1.04	EXOSC4
1.31e-07	-1	TPRG1L
1.32e-07	-1.02	CCNE2
1.32e-07	-1.09	RUNDC1
1.33e-07	-1.36	BRD2
1.33e-07	-1.13	WDR20
1.34e-07	-1.23	NUDT12
1.34e-07	-1.05	PET117
1.36e-07	-1.1	MSH6
1.36e-07	1.39	NR4A1
1.37e-07	1.07	RSL24D1
1.38e-07	1.1	MAP1LC3B
1.38e-07	-1.16	COA7
1.38e-07	-1.04	NUP58
1.4e-07	1	OSMR
1.4e-07	-1.05	LSG1
1.4e-07	-1.05	PCYOX1
1.41e-07	-1.54	WNK1
1.43e-07	1.33	NUPR1
1.44e-07	-2.02	SOCS6
1.45e-07	-1.07	TMEM165
1.45e-07	-1.02	LYPD6
1.45e-07	-1.05	ADPRHL2
1.53e-07	-1.02	SYNRG
1.54e-07	-1.13	ACTR2
1.55e-07	-1.15	CCDC18
1.56e-07	-1.18	DNAJC16
1.57e-07	-1.95	SNHG4///MATR3
1.57e-07	1.08	ZBTB43
1.58e-07	-1.04	TOR3A
1.58e-07	-1.15	HAUS3
1.59e-07	1.3	NR1D2
1.62e-07	-1.07	IGF2BP3
1.64e-07	1.08	AKR1B10
1.67e-07	-1.1	ABHD17B
1.67e-07	-1.49	NIPBL
1.67e-07	-1.13	NOLC1
1.72e-07	-1.19	FAM222B
1.73e-07	1.21	NEDD4L
1.74e-07	-1.03	E2F7
1.74e-07	-1.03	SIX4
1.75e-07	-1.02	PLEKHA5
1.77e-07	-1.08	DNAJC1
1.78e-07	-1.11	TNRC6A
1.79e-07	-1.19	BTBD7
1.79e-07	-1.17	CCDC88A
1.84e-07	-1.3	ISG20L2
1.86e-07	-1.03	PAGR1
1.87e-07	-1.83	TPR
1.89e-07	-1.54	MIR3652///HSP90B1
1.92e-07	-1.05	TBC1D2
1.94e-07	-1.04	C12orf65
2.01e-07	-1.07	CDK13
2.03e-07	-1.35	NAA15
2.04e-07	-1.21	ZNF195
2.04e-07	-1.22	SREK1
2.05e-07	-1.03	ARMCX1
2.07e-07	-1.09	ZNF398
2.11e-07	-1.29	ARID1A
2.12e-07	1.27	ABL2
2.16e-07	-1.08	HSD17B1
2.19e-07	-1.13	PRMT6
2.2e-07	-1.14	HEXIM2
2.22e-07	-1.73	IFI16
2.22e-07	-1.13	RSPRY1
2.22e-07	1.1	FXYD3
2.23e-07	-1.31	HOXA10
2.23e-07	1.1	IFITM2///IFITM1
2.26e-07	-1.08	C1orf74
2.31e-07	-1.06	SLC25A12
2.32e-07	-1.07	MAP4
2.5e-07	-1.2	HMGCR
2.5e-07	-1.01	ZNF746
2.51e-07	-1.35	BICD2
2.51e-07	-1.15	GPATCH1
2.53e-07	-1.36	RANBP2
2.61e-07	-1.04	LHX2
2.72e-07	-1.11	SPIN1
2.76e-07	-1.07	NCOA3
2.76e-07	-1.4	ESF1
2.86e-07	-1.02	PRR14L
2.93e-07	-1.05	AKIRIN1
3e-07	-1.06	POLR1B
3.25e-07	1.1	LOC100129518///SOD2
3.26e-07	1.76	CLK1
3.31e-07	-1.18	NPR3
3.37e-07	-1.36	GOPC
3.38e-07	-1.02	C9orf69
3.46e-07	-1.01	ZNF689
3.46e-07	-1.3	PLEKHA2
3.48e-07	-1.12	NET1
3.53e-07	-1.01	POLD3
3.55e-07	-1.48	NKTR
3.56e-07	1.35	MXI1
3.57e-07	1.11	RNF168
3.57e-07	-1.12	RBM27
3.57e-07	-1.05	CHD4
3.6e-07	-1.49	CDK9
3.62e-07	-1.11	BCDIN3D
3.63e-07	-1.07	WDFY1
3.73e-07	1.32	EID3
3.74e-07	-1.5	DCBLD1
3.9e-07	-1.01	LRIG2
3.97e-07	-1.51	DCP1B
4.07e-07	-1.03	MKL2
4.08e-07	-1.29	ZNF567
4.12e-07	-1.11	KSR1
4.37e-07	1.03	MEF2A
4.37e-07	-1.05	FAM175B
4.43e-07	-1	MAP3K5
4.44e-07	1.07	UBA6
4.46e-07	-1.27	BRD8
4.48e-07	-1.03	ZFP1
4.49e-07	1.01	SOWAHC
4.78e-07	-1.12	NEK1
4.84e-07	-1.23	PPIG
4.84e-07	1.24	DDIT3
4.87e-07	-1.15	HPS6
4.87e-07	-1.1	CEP57
5.01e-07	-1.07	RNF26
5.07e-07	1.76	MALAT1
5.15e-07	-1.15	GEMIN5
5.2e-07	-1.19	PNRC2
5.25e-07	-1.61	SEL1L2///GPR37
5.57e-07	1.05	TNFRSF10B
5.69e-07	-1.44	HSPH1
5.73e-07	-1.15	SART3
5.74e-07	-1.02	MTFMT
5.78e-07	1.03	FAM210A
5.9e-07	-1.14	KCTD20
5.91e-07	-1.08	LOC102723773///LOC101060604///LOC101060596///LOC101060386///SMG1P7///NPIPA5///SMG1P3///NPIPB5///SMG1P1///LOC613037///SMG1P5///BOLA2///SMG1P2///NPIPB4///SLC7A5P1///SMG1
5.98e-07	-1.28	SIX2
6.07e-07	-1.05	ATP5J2-PTCD1///PTCD1
6.11e-07	1	ARAF
6.14e-07	-1.31	SEMA3C
6.29e-07	-1.34	ZNF217
6.38e-07	-1.12	ZMYND8
6.52e-07	-1.29	IWS1
6.69e-07	-1.07	BRCC3
6.95e-07	-1.42	PIK3R3
7e-07	-1.13	MTAP
7.38e-07	-1.04	ZNF827
7.48e-07	1.46	DST
7.57e-07	-1.2	IL7R
7.68e-07	1.16	EGFR
7.88e-07	-1.26	SNORD77///SNORD76///SNORD74///GAS5///SNORD44///SNORD47///SNORD80///SNORD79///SNORD81
7.92e-07	1.01	GRB10
8.23e-07	-1.24	MIR4683///FZD8
8.26e-07	-1.07	TMTC1
9.06e-07	-1.37	ESCO2
9.09e-07	1.03	TCEAL9
9.28e-07	-1.05	MED7
9.42e-07	-1.02	POLG2
9.44e-07	-1.04	DDX24
9.57e-07	-1.21	DICER1
9.58e-07	-1.15	GNG12
9.6e-07	-1.16	RSPO3
9.68e-07	-1.33	CHD8
9.78e-07	-1.04	NLK
9.79e-07	-1.11	MET
1e-06	-1.01	UBE2J1
1.04e-06	-1.02	STK4
1.04e-06	-1.09	ACTR5
1.06e-06	-1.01	APPL1
1.06e-06	-1.05	EFNA1
1.08e-06	1.25	GEM
1.1e-06	-1.09	ANKRD46
1.1e-06	-1.01	ZNF680
1.11e-06	-1.06	NEXN
1.16e-06	-1.07	LNPEP
1.17e-06	1.34	DDIT4
1.23e-06	-1.22	EFNA4
1.26e-06	1.07	LOC101930400///AKR1C2///AKR1C1
1.28e-06	-1.03	PHLDB2
1.28e-06	-1.47	LARS
1.31e-06	-1.03	BBS12
1.32e-06	-1.1	MGA
1.35e-06	-1.45	SMC3
1.36e-06	-1.4	PRPF6
1.4e-06	-1.35	CCDC127
1.41e-06	-1.99	SUPT16H
1.42e-06	-1.06	IFIT1
1.48e-06	1.16	PSCA
1.5e-06	-1.2	MARS2
1.52e-06	1.13	NAB2
1.56e-06	-1.46	CLIP1
1.57e-06	-1.27	DCBLD2
1.58e-06	-1.29	HACD2
1.59e-06	-1.27	NBPF26///NBPF10///NBPF9///NBPF14
1.63e-06	-1.27	IFIT2
1.65e-06	1.27	AFF4
1.66e-06	1.2	GADD45G
1.67e-06	-1.22	FNBP4
1.71e-06	-1.16	PDK4
1.74e-06	1.86	ANKRD1
1.75e-06	-1.13	CPEB4
1.97e-06	-1.02	ZCCHC7
2.03e-06	-1.03	EXOC8
2.18e-06	1.01	DNAJA4
2.19e-06	-1.22	VPS35
2.27e-06	-1.11	KIF21A
2.3e-06	-1.29	ACBD3
2.47e-06	1.06	COL12A1
2.47e-06	-1.02	MEIS1
2.55e-06	-1.06	ZNF22
2.61e-06	-1.03	MAP3K2
2.74e-06	-1.13	CLDN4
2.9e-06	-1.07	TNFRSF21
2.98e-06	-1.36	DUSP7
3.06e-06	-1.03	IL6ST
3.17e-06	1.07	ATP11C
3.24e-06	-1.16	SMAD5
3.3e-06	-1.55	SRRM2
3.58e-06	-1.08	TMEM106B
3.61e-06	-1.25	SPEN
3.81e-06	-1.27	FXR1
4.3e-06	1.24	KDM3A
4.42e-06	-1	KRAS
5e-06	1.14	DCN
5.5e-06	-1.01	PLEKHA1
6.45e-06	-1.25	SON
8.72e-06	-1.16	DUSP4
9.13e-06	-1.11	PALMD
9.2e-06	1.81	CXCL1
1.04e-05	-1.2	ENC1
1.27e-05	-1.02	NRIP1
1.3e-05	1.83	IL6
1.39e-05	1.09	SRSF6
2.2e-05	-1.04	PITX2
2.37e-05	-1.3	ANKRD50
4.52e-05	1.17	DUSP2
8.29e-05	1.16	EREG
8.64e-05	1.47	FOSL1
0.000191	1.03	AREG
